# Supplementary material for: 1,6-Bis(diphenyl­arsino)hexa­ne
Source: Acta Crystallogr Sect E Struct Rep Online. 2009 Sep 30;65(Pt 10):o2591–2. doi: 10.1107/S1600536809036757 (PMC2970425; doi:10.1107/S1600536809036757)
Supplement: Supplementary file 2 [file e-65-o2591-Isup2.hkl]

# 
# h,k,l, Fc-squared, Fo-squared, sigma(Fo-squared) and status flag 
# 
data_I
_shelx_title ' iaklg2_0m in P2(1)/c' 
_shelx_refln_list_code          4 
_shelx_F_calc_maximum      263.30 
_exptl_crystal_F_000       556.00 
_reflns_d_resolution_high  0.6181 
 
loop_ 
 _symmetry_equiv_pos_as_xyz 
 'x, y, z' 
 '-x, y+1/2, -z+1/2' 
 '-x, -y, -z' 
 'x, -y-1/2, z-1/2' 
 
_cell_length_a    12.3774 
_cell_length_b     5.7145 
_cell_length_c    18.1263 
_cell_angle_alpha  90.000 
_cell_angle_beta  101.076 
_cell_angle_gamma  90.000 
 
_shelx_F_squared_multiplier     1.000 
 
loop_ 
 _refln_index_h 
 _refln_index_k 
 _refln_index_l 
 _refln_F_squared_calc 
 _refln_F_squared_meas 
 _refln_F_squared_sigma 
 _refln_observed_status 
   2   0   0     4634.43     4968.30    153.10 o 
   3   0   0     5054.85     5330.84    165.96 o 
   4   0   0     1743.90     1710.37     35.67 o 
   5   0   0     1406.85     1575.07     33.88 o 
   6   0   0     8645.84     9068.84    196.42 o 
   7   0   0     5842.96     5980.60    132.34 o 
   8   0   0       11.12       11.15      3.94 o 
   9   0   0     1674.55     1601.85     37.80 o 
  10   0   0     1564.96     1493.74     36.57 o 
  11   0   0     1038.61     1053.94     36.32 o 
  12   0   0       76.58       67.37     19.32 o 
  13   0   0     2013.20     2049.52     69.07 o 
  14   0   0     2575.21     2525.46    112.28 o 
  15   0   0       14.06        2.47     18.64 o 
  16   0   0      481.67      568.12     33.64 o 
  17   0   0      659.00      669.89     37.77 o 
  18   0   0      107.92      123.68     21.19 o 
  19   0   0      135.97      147.45     35.40 o 
   1   1   0     7807.04     8273.31    313.01 o 
   2   1   0     3144.06     3244.25     84.20 o 
   3   1   0      192.65      163.17      6.98 o 
   4   1   0       24.74       20.46      2.82 o 
   5   1   0       16.00       14.34      2.85 o 
   6   1   0      117.17      138.22      5.31 o 
   7   1   0      223.21      246.83      7.38 o 
   8   1   0      132.03      128.05      6.55 o 
   9   1   0       52.95       39.75      5.39 o 
  10   1   0      575.31      563.29     13.49 o 
  11   1   0       28.47       32.99      5.52 o 
  12   1   0       42.96       27.47      6.72 o 
  13   1   0      166.57      172.47     13.94 o 
  14   1   0       45.45       19.19      8.34 o 
  15   1   0       63.51       59.49     10.60 o 
  16   1   0        0.87        4.85     11.85 o 
  17   1   0        0.58       -7.63     26.31 o 
  18   1   0       11.84        7.05     35.15 o 
  19   1   0       29.42       10.64     21.85 o 
   0   2   0     7776.53     8008.04    251.04 o 
   1   2   0     3995.59     4003.13     90.30 o 
   2   2   0     1916.61     2028.09     48.79 o 
   3   2   0     7380.51     7321.25    165.07 o 
   4   2   0     1322.34     1129.74     34.87 o 
   5   2   0       26.54       44.51      5.31 o 
   6   2   0     6261.58     6305.63    127.32 o 
   7   2   0     7575.21     7479.83    136.77 o 
   8   2   0     1972.37     1895.01     37.35 o 
   9   2   0     1059.80      998.27     23.76 o 
  10   2   0     1627.81     1583.66     36.86 o 
  11   2   0     1676.67     1523.53     42.85 o 
  12   2   0      178.64      174.51     14.52 o 
  13   2   0      923.70      938.95     35.00 o 
  14   2   0     1406.40     1420.76     42.80 o 
  15   2   0        8.90      -11.43     11.43 o 
  16   2   0      408.50      453.82     43.27 o 
  17   2   0      894.48      999.83     60.85 o 
  18   2   0        2.91       -8.22     16.43 o 
  19   2   0       21.83       12.03     21.48 o 
   1   3   0      666.49      627.40     15.47 o 
   2   3   0     1214.90     1194.27     24.20 o 
   3   3   0      228.43      263.88     10.07 o 
   4   3   0     1056.12     1041.04     26.91 o 
   5   3   0     1006.62      976.22     28.66 o 
   6   3   0       84.34       72.51     11.58 o 
   7   3   0       19.50        8.09      6.60 o 
   8   3   0      204.77      196.36     14.07 o 
   9   3   0       59.67       58.38      8.18 o 
  10   3   0      353.35      334.59     15.11 o 
  11   3   0       61.84       43.43      9.71 o 
  12   3   0      280.46      270.19     21.07 o 
  13   3   0       11.97        4.62     10.60 o 
  14   3   0        8.61       -1.75     10.56 o 
  15   3   0       96.39      102.99     13.65 o 
  16   3   0       62.60       56.58     16.34 o 
  17   3   0       11.98       12.64     17.69 o 
  18   3   0       86.45      131.79     35.62 o 
   0   4   0     7288.78     7039.36    159.41 o 
   1   4   0      947.23      935.39     19.62 o 
   2   4   0       27.61       20.13      4.23 o 
   3   4   0     1283.20     1265.48     27.02 o 
   4   4   0     1236.33     1204.82     33.25 o 
   5   4   0      799.72      770.56     31.50 o 
   6   4   0     2148.31     2158.95     67.27 o 
   7   4   0     3646.04     3691.84     92.58 o 
   8   4   0      748.54      777.49     29.62 o 
   9   4   0     1461.68     1492.68     46.27 o 
  10   4   0     1346.51     1372.79     44.57 o 
  11   4   0      256.71      225.45     40.85 o 
  12   4   0       15.79       10.23     12.67 o 
  13   4   0      834.26      926.23     38.94 o 
  14   4   0      954.48      962.21     39.56 o 
  15   4   0        1.03        3.81     13.91 o 
  16   4   0      208.49      207.76     19.39 o 
  17   4   0      174.40      163.24     20.10 o 
   1   5   0     1016.16      982.55     27.20 o 
   2   5   0       79.89       77.76      8.45 o 
   3   5   0      211.21      188.61     13.92 o 
   4   5   0        3.46       -4.77      7.99 o 
   5   5   0      695.09      732.38     26.77 o 
   6   5   0      883.06      820.32     36.24 o 
   7   5   0      105.28      106.60     14.14 o 
   8   5   0      517.71      489.40     46.43 o 
   9   5   0      192.65      217.94     35.13 o 
  10   5   0       75.48       68.37     14.92 o 
  11   5   0      185.78      163.92     19.17 o 
  12   5   0      591.45      560.28     30.47 o 
  13   5   0      121.90      129.69     19.93 o 
  14   5   0       45.58       31.07     16.86 o 
  15   5   0      110.60       58.75     40.85 o 
  16   5   0       13.46       53.58     41.23 o 
   0   6   0     3035.72     3175.27     97.34 o 
   1   6   0      315.19      365.20     19.56 o 
   2   6   0       34.93       45.64     10.13 o 
   3   6   0      829.51      828.18     27.28 o 
   4   6   0      552.84      561.52     22.44 o 
   5   6   0       20.12        9.16     10.53 o 
   6   6   0      844.49      883.22     35.83 o 
   7   6   0     1095.21     1074.99     46.79 o 
   8   6   0       33.78       33.27     15.76 o 
   9   6   0      217.70      240.48     24.97 o 
  10   6   0      213.86      197.93     21.75 o 
  11   6   0       94.61      110.82     18.59 o 
  12   6   0      193.15      184.76     48.64 o 
  13   6   0      178.59      136.89     31.98 o 
  14   6   0      200.06      172.19     36.86 o 
   1   7   0      244.45      247.53     18.48 o 
   2   7   0      686.69      747.38     28.07 o 
   3   7   0      139.32      150.77     15.30 o 
   4   7   0       64.09       58.07     12.83 o 
   5   7   0      598.81      614.87     28.35 o 
   6   7   0      269.31      252.07     22.55 o 
   7   7   0       22.59        3.73     14.00 o 
   8   7   0      209.17      204.15     46.47 o 
   9   7   0      208.71      191.88     25.67 o 
  10   7   0       51.23       33.31     19.65 o 
  11   7   0      117.21      103.17     23.99 o 
  12   7   0      171.41      160.20     35.37 o 
   0   8   0      234.26      253.26     31.66 o 
   1   8   0      119.03       96.55     15.91 o 
   2   8   0       68.59       73.30     16.58 o 
   3   8   0      219.28      190.91     20.25 o 
   4   8   0       15.73       -6.36     14.58 o 
   5   8   0        7.98       -0.01     15.38 o 
   6   8   0      203.15      233.18     25.51 o 
   7   8   0      231.27      179.80     23.43 o 
   8   8   0       50.75       39.07     21.08 o 
   9   8   0       57.82       21.46     35.59 o 
   1   9   0      168.27      215.11     37.92 o 
   2   9   0      180.99      205.92     34.62 o 
   3   9   0        0.88       14.12     25.25 o 
   4   9   0       90.44       71.40     26.62 o 
 -19   1   1      357.17      346.35     31.02 o 
 -18   1   1      653.09      725.24     41.92 o 
 -17   1   1       71.78       60.67     14.91 o 
 -16   1   1      205.56      198.48     16.61 o 
 -15   1   1      932.76      973.77     28.29 o 
 -14   1   1      542.10      549.03     19.78 o 
 -13   1   1      374.13      352.88     15.23 o 
 -12   1   1     2264.60     2289.74     59.14 o 
 -11   1   1     2254.32     2205.06     35.94 o 
 -10   1   1      116.20      116.93      6.69 o 
  -9   1   1     1570.15     1479.82     33.21 o 
  -8   1   1     6212.57     5725.76    117.57 o 
  -7   1   1     1163.67     1155.04     22.85 o 
  -6   1   1     3789.96     4070.55     60.98 o 
  -5   1   1     6967.67     6767.78    131.41 o 
  -4   1   1     3090.31     3071.57     69.47 o 
  -3   1   1     3992.74     4158.52     94.55 o 
  -2   1   1     1824.96     1864.87     43.52 o 
  -1   1   1    11592.34    12188.68    265.18 o 
   0   1   1      364.72      395.64     15.46 o 
   1   1   1    24784.85    26814.15    590.59 o 
   2   1   1     5465.08     5401.69    118.94 o 
   3   1   1     6570.19     6829.26    175.11 o 
   4   1   1      352.15      320.04     13.16 o 
   5   1   1     7209.60     7360.25    119.91 o 
   6   1   1     7173.06     7452.00    108.19 o 
   7   1   1      407.02      422.54     11.27 o 
   8   1   1     4312.71     4006.99     68.56 o 
   9   1   1     3922.10     3771.76     59.03 o 
  10   1   1      206.19      207.02      8.15 o 
  11   1   1      235.74      222.19      9.42 o 
  12   1   1     2296.97     2319.28     40.49 o 
  13   1   1      798.95      856.22     23.67 o 
  14   1   1       16.50       32.53      8.78 o 
  15   1   1     1979.64     2120.97     65.31 o 
  16   1   1      627.40      682.00     30.65 o 
  17   1   1        0.53       14.25     18.72 o 
  18   1   1      477.43      419.54     32.78 o 
  19   1   1      282.43      283.49     56.83 o 
 -19   2   1        8.43        0.66     21.41 o 
 -18   2   1       66.16       65.83     19.11 o 
 -17   2   1        4.67       20.95     16.56 o 
 -16   2   1        9.54       -5.64     14.25 o 
 -15   2   1        1.19       11.70     26.46 o 
 -14   2   1       55.83       47.74     10.43 o 
 -13   2   1       94.20       90.78     10.21 o 
 -12   2   1      198.18      177.61     13.70 o 
 -11   2   1       94.69       85.91      8.32 o 
 -10   2   1       23.67       15.67      5.63 o 
  -9   2   1      476.85      456.07     12.86 o 
  -8   2   1      104.02      123.18      7.67 o 
  -7   2   1      134.71      163.98      8.22 o 
  -6   2   1      321.94      333.77     11.17 o 
  -5   2   1       29.55       21.10      7.77 o 
  -4   2   1      169.97      189.33      8.36 o 
  -3   2   1       29.82       31.89      4.15 o 
  -2   2   1      305.48      311.44     11.93 o 
  -1   2   1       37.11       41.70      6.39 o 
   0   2   1        6.33       -1.15      5.59 o 
   1   2   1       20.49       16.69      4.57 o 
   2   2   1       74.50       81.11      5.79 o 
   3   2   1     1468.96     1569.10     35.90 o 
   4   2   1      471.49      488.08     16.60 o 
   5   2   1        5.20       -0.47      3.94 o 
   6   2   1      433.68      435.18     12.37 o 
   7   2   1       49.85       38.96      5.35 o 
   8   2   1      402.60      407.75     13.28 o 
   9   2   1       89.52       80.33      8.20 o 
  10   2   1      341.86      342.97     19.26 o 
  11   2   1        2.48        4.80      6.82 o 
  12   2   1      123.37      110.17     10.10 o 
  13   2   1       17.14       10.64      8.13 o 
  14   2   1      208.58      201.51     15.58 o 
  15   2   1       54.88       23.58     13.12 o 
  16   2   1       71.24       64.07     17.14 o 
  17   2   1       97.71      108.33     19.86 o 
  18   2   1        0.82       -1.63     20.01 o 
  19   2   1       13.61        4.62     22.19 o 
 -18   3   1      208.60      265.95     29.72 o 
 -17   3   1      210.31      224.42     24.20 o 
 -16   3   1       88.19       66.60     14.31 o 
 -15   3   1      861.87      854.81     28.98 o 
 -14   3   1      870.55      857.87     28.84 o 
 -13   3   1       45.70       38.55     11.76 o 
 -12   3   1     1490.34     1495.99     41.22 o 
 -11   3   1     1910.04     1841.44     47.41 o 
 -10   3   1      457.29      447.48     18.79 o 
  -9   3   1      416.68      410.48     17.03 o 
  -8   3   1     4773.05     4730.82     99.93 o 
  -7   3   1       28.62       31.83      7.72 o 
  -6   3   1     2415.16     2284.14     59.01 o 
  -5   3   1     5974.53     5827.87    110.24 o 
  -4   3   1     1330.02     1307.72     26.73 o 
  -3   3   1      458.95      578.57     15.19 o 
  -2   3   1     9929.08    10166.77    170.24 o 
  -1   3   1     7572.77     7755.14    141.09 o 
   0   3   1       18.99       27.81      3.83 o 
   1   3   1     2947.53     2879.58     55.71 o 
   2   3   1     8522.38     8468.31    155.89 o 
   3   3   1     2571.67     2345.96     47.74 o 
   4   3   1       40.30       36.88      7.15 o 
   5   3   1     2354.62     2283.96     58.74 o 
   6   3   1     2237.57     2214.91     66.15 o 
   7   3   1      267.77      291.42     18.18 o 
   8   3   1     3212.99     3225.79     72.31 o 
   9   3   1     2807.13     2752.89     64.16 o 
  10   3   1        8.50       13.04      7.34 o 
  11   3   1      601.26      612.09     21.13 o 
  12   3   1     1067.55     1038.02     29.83 o 
  13   3   1      328.89      337.42     18.05 o 
  14   3   1       31.30       39.01     10.56 o 
  15   3   1      959.67      943.88     38.15 o 
  16   3   1      300.91      349.14     23.83 o 
  17   3   1        0.02      -18.56     48.78 o 
  18   3   1       96.98       58.79     24.18 o 
 -17   4   1      141.68      145.98     18.27 o 
 -16   4   1       46.80       21.37     16.66 o 
 -15   4   1       63.97       50.25     17.63 o 
 -14   4   1      106.71       99.18     17.97 o 
 -13   4   1      243.85      199.24     20.98 o 
 -12   4   1      398.89      383.41     24.62 o 
 -11   4   1      165.26      160.15     17.47 o 
 -10   4   1      193.25      199.60     20.42 o 
  -9   4   1       93.56      101.20     16.61 o 
  -8   4   1      127.62       95.48     12.64 o 
  -7   4   1      909.01      857.69     30.20 o 
  -6   4   1      301.32      290.87     14.97 o 
  -5   4   1      272.49      218.08     13.02 o 
  -4   4   1      812.21      747.12     43.51 o 
  -3   4   1      839.51      883.30     34.57 o 
  -2   4   1      337.25      417.93     18.31 o 
  -1   4   1      207.57      209.29      8.08 o 
   0   4   1     1881.35     1916.00     34.81 o 
   1   4   1     1364.13     1319.84     28.20 o 
   2   4   1        7.35        8.60      3.83 o 
   3   4   1      204.94      219.52     10.39 o 
   4   4   1      531.76      502.04     19.28 o 
   5   4   1       43.38       28.00      8.74 o 
   6   4   1      308.86      326.39     17.81 o 
   7   4   1      482.10      439.16     24.41 o 
   8   4   1        2.24        0.51     10.83 o 
   9   4   1      277.08      293.42     17.14 o 
  10   4   1       24.58       25.98     11.68 o 
  11   4   1      471.67      489.88     25.90 o 
  12   4   1       80.93       72.63     14.78 o 
  13   4   1       66.38       53.95     16.01 o 
  14   4   1      156.52      147.97     24.05 o 
  15   4   1       42.81       41.49     13.65 o 
  16   4   1        1.68       -3.93     14.71 o 
  17   4   1       85.17       79.95     24.06 o 
 -16   5   1        7.57      -23.51     32.51 o 
 -15   5   1      295.35      270.98     65.98 o 
 -14   5   1      124.24      146.94     35.00 o 
 -13   5   1      161.01      210.97     25.84 o 
 -12   5   1      658.35      657.41     43.00 o 
 -11   5   1      458.02      472.79     28.09 o 
 -10   5   1       45.65       15.10     14.41 o 
  -9   5   1      799.65      760.30     37.13 o 
  -8   5   1     1373.78     1402.13     52.53 o 
  -7   5   1      487.99      454.71     23.54 o 
  -6   5   1      425.43      405.24     19.90 o 
  -5   5   1     2119.94     2011.28     58.01 o 
  -4   5   1     1490.46     1462.19     40.48 o 
  -3   5   1       37.77       13.83      8.20 o 
  -2   5   1      472.12      501.20     17.08 o 
  -1   5   1     1242.52     1271.11     28.77 o 
   0   5   1       37.47       35.90      8.07 o 
   1   5   1     3477.93     3453.15     64.76 o 
   2   5   1      813.17      804.67     24.26 o 
   3   5   1      735.35      701.05     27.74 o 
   4   5   1      160.48      143.83     15.41 o 
   5   5   1     1504.54     1515.61     84.86 o 
   6   5   1     2088.49     2039.77     90.01 o 
   7   5   1       12.81       12.57     10.00 o 
   8   5   1      915.50      936.43     51.96 o 
   9   5   1     1738.54     1793.44     54.42 o 
  10   5   1       43.13       26.92     13.00 o 
  11   5   1       97.82      121.84     17.47 o 
  12   5   1      560.60      480.84     28.45 o 
  13   5   1      111.13       73.60     17.72 o 
  14   5   1       68.33       13.92     24.42 o 
  15   5   1      460.78      506.75     69.82 o 
  16   5   1       72.63        6.97     36.97 o 
 -15   6   1       72.38       25.84     39.88 o 
 -14   6   1       73.90       44.22     34.62 o 
 -13   6   1      281.82      281.24     30.64 o 
 -12   6   1       13.52        7.32     17.36 o 
 -11   6   1      178.23      173.39     20.88 o 
 -10   6   1      342.54      373.72     25.23 o 
  -9   6   1      373.64      378.28     29.47 o 
  -8   6   1       38.65       41.94     16.39 o 
  -7   6   1      503.85      517.02     32.26 o 
  -6   6   1     1117.07     1051.92     45.14 o 
  -5   6   1        0.39       -3.84     10.01 o 
  -4   6   1      169.65      165.05     14.49 o 
  -3   6   1      368.54      370.29     18.50 o 
  -2   6   1       44.79       51.81     10.30 o 
  -1   6   1        5.24       -7.33      8.25 o 
   0   6   1     1039.76     1052.22     30.63 o 
   1   6   1       65.38       81.92     11.48 o 
   2   6   1       33.94       29.79      9.42 o 
   3   6   1      558.85      605.43     23.19 o 
   4   6   1      750.07      722.15     40.97 o 
   5   6   1       93.70       80.93     13.03 o 
   6   6   1      379.18      404.23     24.70 o 
   7   6   1      581.60      567.40     33.96 o 
   8   6   1      368.63      422.78     24.76 o 
   9   6   1        2.38        1.44     13.05 o 
  10   6   1      447.15      439.08     30.76 o 
  11   6   1       30.30        7.85     15.10 o 
  12   6   1        2.97      -10.48     21.04 o 
  13   6   1      105.13       96.61     31.07 o 
  14   6   1      101.72      112.52     33.09 o 
 -12   7   1      114.14       72.09     23.41 o 
 -11   7   1      287.30      288.50     41.81 o 
 -10   7   1        1.77      -18.53     18.53 o 
  -9   7   1        4.33        7.98     17.43 o 
  -8   7   1      182.56      174.87     41.35 o 
  -7   7   1       38.90       25.48     17.16 o 
  -6   7   1      129.44      125.59     21.55 o 
  -5   7   1      451.11      431.16     24.71 o 
  -4   7   1      235.26      196.93     16.94 o 
  -3   7   1        7.04        5.12     10.62 o 
  -2   7   1      627.81      661.43     26.33 o 
  -1   7   1      621.06      615.40     28.59 o 
   0   7   1       36.34        4.55     12.81 o 
   1   7   1      376.09      378.03     20.54 o 
   2   7   1      646.54      640.93     26.07 o 
   3   7   1       76.79       72.87     13.27 o 
   4   7   1        1.40        7.98     11.54 o 
   5   7   1       92.52       78.40     15.29 o 
   6   7   1      236.19      227.51     22.04 o 
   7   7   1        6.54       10.38     15.09 o 
   8   7   1      502.85      541.97     36.37 o 
   9   7   1      142.50      147.54     23.88 o 
  10   7   1       71.03       25.57     26.37 o 
  11   7   1       17.22       -2.22     51.95 o 
  12   7   1      371.58      332.53     70.21 o 
  -9   8   1      145.50       66.50     30.88 o 
  -8   8   1        4.65       -5.16     16.24 o 
  -7   8   1      176.42      203.35     25.70 o 
  -6   8   1      145.08      134.90     32.21 o 
  -5   8   1        2.90       -8.19     14.81 o 
  -4   8   1      129.07      122.34     20.45 o 
  -3   8   1      368.55      430.24     29.55 o 
  -2   8   1      201.76      255.65     21.97 o 
  -1   8   1      199.13      200.26     18.97 o 
   0   8   1      241.79      256.18     20.08 o 
   1   8   1      298.15      290.76     21.02 o 
   2   8   1       10.78       26.94     14.34 o 
   3   8   1      247.32      255.94     22.40 o 
   4   8   1       85.77       74.13     17.02 o 
   5   8   1       29.63       18.96     19.13 o 
   6   8   1       70.37      100.03     20.82 o 
   7   8   1      236.61      281.69     30.69 o 
   8   8   1      176.85      176.03     35.60 o 
   9   8   1       33.99       47.29     29.57 o 
  -4   9   1       83.33       91.49     28.14 o 
  -3   9   1        3.03        9.06     23.62 o 
  -2   9   1       59.96       36.68     42.79 o 
  -1   9   1       60.45       37.89     26.58 o 
   0   9   1        1.01       11.75     23.99 o 
   1   9   1       93.36       51.53     26.90 o 
   2   9   1      126.87       87.31     35.51 o 
   3   9   1       45.63      -19.71     19.71 o 
   4   9   1       33.35       27.00     25.67 o 
 -19   0   2      342.02      460.02     47.79 o 
 -18   0   2       49.20       33.11     18.28 o 
 -17   0   2     1159.50     1237.59     53.38 o 
 -16   0   2      998.60     1022.06     46.02 o 
 -15   0   2      315.17      291.86     40.41 o 
 -14   0   2      411.07      422.55     22.97 o 
 -13   0   2     1384.89     1480.56     57.41 o 
 -12   0   2     1044.44     1076.61     33.12 o 
 -11   0   2       20.27       18.22      7.70 o 
 -10   0   2     3554.04     3600.60     70.48 o 
  -9   0   2     5119.61     5113.06     96.42 o 
  -8   0   2       34.18       33.20      5.42 o 
  -7   0   2     2116.17     1958.68     49.22 o 
  -6   0   2    11343.86    12371.02    219.42 o 
  -5   0   2      126.87      126.33      8.60 o 
  -4   0   2    13673.13    14244.92    350.48 o 
  -3   0   2    69329.16    68434.43   2958.56 o 
  -2   0   2     2861.89     3083.02     99.91 o 
  -1   0   2       12.71       14.74      2.01 o 
   0   0   2    14395.88    16311.23    506.51 o 
   1   0   2     2927.49     3307.69    209.67 o 
   2   0   2      531.80      625.90     23.74 o 
   3   0   2      671.87      601.87     26.04 o 
   4   0   2     7259.16     6988.98    212.61 o 
   5   0   2      922.87      816.36     27.46 o 
   6   0   2      603.85      540.76     16.03 o 
   7   0   2     4595.37     4529.85     93.04 o 
   8   0   2     2774.05     2797.40     55.63 o 
   9   0   2       77.17       68.93      7.32 o 
  10   0   2     3373.29     3338.49     72.64 o 
  11   0   2     2004.75     2016.54     53.53 o 
  12   0   2      549.08      567.28     26.54 o 
  13   0   2      777.55      804.11     48.84 o 
  14   0   2     1750.71     1897.23     75.12 o 
  15   0   2      455.21      441.77    115.57 o 
  16   0   2      307.06      354.52     39.70 o 
  17   0   2      372.19      366.41     28.82 o 
  18   0   2      536.18      603.80     35.99 o 
  19   0   2        1.72      -23.73     23.73 o 
 -19   1   2       48.54       51.78     21.88 o 
 -18   1   2       46.51       57.07     23.83 o 
 -17   1   2        9.23       26.47     13.32 o 
 -16   1   2        0.93       -6.13     11.50 o 
 -15   1   2       76.67       74.04     12.93 o 
 -14   1   2       61.33       49.48     12.17 o 
 -13   1   2       87.38       88.15      9.03 o 
 -12   1   2        0.72       -5.33      5.33 o 
 -11   1   2       73.18       62.00      6.23 o 
 -10   1   2      480.90      460.26     13.64 o 
  -9   1   2        6.20       -0.48      4.46 o 
  -8   1   2      126.15      110.33      5.90 o 
  -7   1   2      203.13      224.32      8.28 o 
  -6   1   2        1.09       -2.55      2.55 o 
  -5   1   2     2190.56     2385.20     44.44 o 
  -4   1   2     1831.56     1989.07     42.00 o 
  -3   1   2     1174.82     1220.85     26.59 o 
  -2   1   2     5492.53     5961.17    133.80 o 
  -1   1   2     1280.64     1415.46     24.67 o 
   0   1   2       20.60       21.02      2.63 o 
   1   1   2      141.97      125.56      6.57 o 
   2   1   2     2112.40     2215.30     50.97 o 
   3   1   2      643.43      660.87     15.65 o 
   4   1   2      573.96      634.87     14.63 o 
   5   1   2      109.17      134.35      5.52 o 
   6   1   2      206.72      243.93      6.97 o 
   7   1   2      221.75      234.50      7.11 o 
   8   1   2      543.75      561.75     20.93 o 
   9   1   2      624.89      612.34     17.13 o 
  10   1   2       41.59       39.61      5.89 o 
  11   1   2      172.41      174.11      8.72 o 
  12   1   2       51.55       47.63      8.18 o 
  13   1   2       86.73       67.80      9.71 o 
  14   1   2        3.47        8.91      8.21 o 
  15   1   2        5.67        1.69      9.19 o 
  16   1   2       47.86       47.45     14.02 o 
  17   1   2        0.79       -9.85     17.53 o 
  18   1   2        0.35       33.13     20.65 o 
  19   1   2       19.10       27.61     22.59 o 
 -19   2   2      101.33       64.25     53.12 o 
 -18   2   2        0.97        2.91     17.19 o 
 -17   2   2      341.63      331.05     25.76 o 
 -16   2   2      538.54      595.41     32.04 o 
 -15   2   2      224.27      164.51     19.39 o 
 -14   2   2      572.73      515.19     20.58 o 
 -13   2   2     1204.47     1183.68     35.51 o 
 -12   2   2      335.06      307.01     14.20 o 
 -11   2   2     1012.09      994.83     37.78 o 
 -10   2   2     2579.33     2538.24     52.03 o 
  -9   2   2     4993.97     5071.56     96.23 o 
  -8   2   2      620.69      628.20     17.60 o 
  -7   2   2     4898.93     4714.50     80.58 o 
  -6   2   2     4075.77     4049.74     76.51 o 
  -5   2   2      604.56      558.53     15.02 o 
  -4   2   2      753.26      725.44     19.63 o 
  -3   2   2     4907.00     4836.57     90.11 o 
  -2   2   2     9978.99    10339.96    204.68 o 
  -1   2   2     2968.22     3183.56    103.76 o 
   0   2   2     5312.73     5299.59    140.24 o 
   1   2   2     2674.12     2675.06     73.32 o 
   2   2   2       16.55       17.02      4.29 o 
   3   2   2     9428.41     9988.79    223.51 o 
   4   2   2     8600.54     8697.23    172.72 o 
   5   2   2     5273.41     5539.61    102.69 o 
   6   2   2      348.52      344.72     10.06 o 
   7   2   2     6867.82     6937.00    117.93 o 
   8   2   2     2718.17     2621.08     45.05 o 
   9   2   2      438.91      403.81     12.77 o 
  10   2   2     1883.50     1770.19     40.21 o 
  11   2   2     1680.47     1681.58     39.95 o 
  12   2   2      165.54      157.74     10.60 o 
  13   2   2      502.31      503.72     19.76 o 
  14   2   2     1812.81     1801.23     48.05 o 
  15   2   2      243.61      237.78     19.06 o 
  16   2   2      280.14      259.29     20.49 o 
  17   2   2      380.58      340.22     30.62 o 
  18   2   2       89.13       73.19     24.37 o 
 -18   3   2        9.46       12.51     21.77 o 
 -17   3   2       14.62      -11.15     16.52 o 
 -16   3   2        7.47       17.99     13.08 o 
 -15   3   2       55.07       33.25     13.39 o 
 -14   3   2       54.58      102.33     14.72 o 
 -13   3   2      117.37       97.32     15.83 o 
 -12   3   2       60.36       48.80     12.82 o 
 -11   3   2       85.96       74.65     14.70 o 
 -10   3   2        1.26       -3.93     10.13 o 
  -9   3   2       37.87       26.14      8.08 o 
  -8   3   2     1651.92     1669.30     40.82 o 
  -7   3   2     1275.94     1308.52     33.04 o 
  -6   3   2       94.42       81.62      8.37 o 
  -5   3   2      879.78      846.30     21.37 o 
  -4   3   2      120.48      119.82      6.37 o 
  -3   3   2       14.92       23.06      3.73 o 
  -2   3   2      657.22      658.76     14.96 o 
  -1   3   2      470.04      494.76     12.72 o 
   0   3   2      154.55      192.69      7.75 o 
   1   3   2      818.66      831.51     28.44 o 
   2   3   2     1508.91     1469.86     32.01 o 
   3   3   2       60.26       63.51      7.74 o 
   4   3   2        2.31        6.72      4.74 o 
   5   3   2       76.77       82.41     16.39 o 
   6   3   2      673.65      692.22     21.69 o 
   7   3   2      444.17      429.48     17.37 o 
   8   3   2      318.15      306.74     14.90 o 
   9   3   2      390.98      384.00     17.13 o 
  10   3   2       10.04       15.40      7.86 o 
  11   3   2        4.57        3.40      7.33 o 
  12   3   2      209.75      190.57     13.30 o 
  13   3   2       56.36       48.16     11.21 o 
  14   3   2        8.86        7.51      9.47 o 
  15   3   2      154.87      161.79     20.39 o 
  16   3   2       50.42       90.64     19.93 o 
  17   3   2        3.50       -4.02     21.08 o 
  18   3   2        9.34      -20.31     20.31 o 
 -17   4   2      237.11      247.31     30.07 o 
 -16   4   2      433.80      536.55     55.10 o 
 -15   4   2      203.34      193.57     25.06 o 
 -14   4   2      232.01      208.82     21.25 o 
 -13   4   2     1081.64     1107.95     41.18 o 
 -12   4   2      406.93      404.47     25.23 o 
 -11   4   2      242.96      227.77     24.82 o 
 -10   4   2     1415.91     1482.80     54.21 o 
  -9   4   2     1820.47     1781.13     60.59 o 
  -8   4   2      112.29       71.05     13.00 o 
  -7   4   2      835.63      827.61     29.37 o 
  -6   4   2      967.01      916.93     27.97 o 
  -5   4   2      195.28      186.39     15.44 o 
  -4   4   2      507.83      466.56     20.51 o 
  -3   4   2     4314.53     4215.19     76.00 o 
  -2   4   2     3049.46     3062.76     54.45 o 
  -1   4   2       41.64       37.00      4.59 o 
   0   4   2     2353.95     2306.27     40.74 o 
   1   4   2     2585.00     2535.91     44.33 o 
   2   4   2      501.29      518.78     12.66 o 
   3   4   2     2275.65     2241.90     53.88 o 
   4   4   2     5293.58     5086.92    122.08 o 
   5   4   2      700.82      673.65     25.84 o 
   6   4   2      884.01      872.16     30.89 o 
   7   4   2     2432.73     2371.02     56.79 o 
   8   4   2      940.45     1000.21     41.30 o 
   9   4   2       23.34       19.06      8.01 o 
  10   4   2     2049.07     2128.20     54.65 o 
  11   4   2      624.44      641.63     29.22 o 
  12   4   2      106.28      118.07     17.21 o 
  13   4   2      239.01      201.94     21.08 o 
  14   4   2      673.05      735.34     31.31 o 
  15   4   2      118.18       91.14     15.57 o 
  16   4   2      145.16      157.49     44.58 o 
  17   4   2      236.10      269.98     31.69 o 
 -16   5   2       42.10       -0.55     34.48 o 
 -15   5   2      150.52      138.74     32.49 o 
 -14   5   2      210.58      177.21     26.47 o 
 -13   5   2       26.48       23.48     15.86 o 
 -12   5   2      138.83      163.37     25.61 o 
 -11   5   2      287.82      280.05     26.32 o 
 -10   5   2       15.92        0.45     14.05 o 
  -9   5   2      200.52      205.00     21.50 o 
  -8   5   2      280.84      304.82     41.29 o 
  -7   5   2      160.01      135.95     17.12 o 
  -6   5   2       31.59       12.97      9.15 o 
  -5   5   2      507.86      472.61     20.61 o 
  -4   5   2      429.95      426.73     19.37 o 
  -3   5   2       17.26       13.20      8.98 o 
  -2   5   2      185.84      201.16      9.44 o 
  -1   5   2      268.16      272.97     12.11 o 
   0   5   2     1112.35     1083.38     25.52 o 
   1   5   2      212.12      222.76     12.28 o 
   2   5   2      932.26      895.41     27.34 o 
   3   5   2      758.41      747.02     23.60 o 
   4   5   2       40.09       15.21      9.53 o 
   5   5   2      658.75      682.06     28.46 o 
   6   5   2      685.83      659.17     28.64 o 
   7   5   2       75.62       93.30     15.79 o 
   8   5   2      505.22      495.38     22.35 o 
   9   5   2      979.21      994.59     45.04 o 
  10   5   2       60.78       44.72     14.62 o 
  11   5   2       37.98       46.60     16.79 o 
  12   5   2      216.61      213.20     21.14 o 
  13   5   2       34.55       16.59     17.91 o 
  14   5   2        0.29      -23.79     32.07 o 
  15   5   2      107.49      114.98     44.98 o 
  16   5   2       41.17       66.94     44.47 o 
 -15   6   2      138.05      131.50     49.90 o 
 -14   6   2       45.49       62.76     23.22 o 
 -13   6   2      222.56      194.62     27.97 o 
 -12   6   2      176.30      227.92     27.36 o 
 -11   6   2       57.97       49.34     16.53 o 
 -10   6   2      707.20      773.67     41.73 o 
  -9   6   2      379.36      323.86     27.54 o 
  -8   6   2       11.54       12.55     14.73 o 
  -7   6   2      357.39      346.06     27.20 o 
  -6   6   2      954.12      886.76     36.34 o 
  -5   6   2        8.30       11.51      8.61 o 
  -4   6   2      391.91      351.07     26.04 o 
  -3   6   2     1498.68     1512.20     39.73 o 
  -2   6   2      592.92      660.77     24.10 o 
  -1   6   2        3.40        1.27      7.58 o 
   0   6   2     1456.35     1414.50     37.57 o 
   1   6   2     1082.25     1065.17     31.17 o 
   2   6   2      113.10       91.24     11.45 o 
   3   6   2      461.03      469.10     20.57 o 
   4   6   2      701.34      673.58     26.99 o 
   5   6   2      261.41      263.16     23.13 o 
   6   6   2       61.09       62.14     14.89 o 
   7   6   2      625.17      616.14     32.47 o 
   8   6   2       86.83       83.99     15.45 o 
   9   6   2      124.75      135.03     17.89 o 
  10   6   2       88.43       56.44     24.17 o 
  11   6   2      332.20      331.73     29.76 o 
  12   6   2      113.04      115.92     45.39 o 
  13   6   2      164.41      176.61     34.62 o 
  14   6   2      315.75      231.11     39.89 o 
 -13   7   2        0.03        3.93     26.94 o 
 -12   7   2      200.41      223.58     39.26 o 
 -11   7   2       52.38       64.00     27.12 o 
 -10   7   2       11.95       18.53     18.18 o 
  -9   7   2       41.79        0.72     27.37 o 
  -8   7   2      634.52      618.21     38.09 o 
  -7   7   2       49.63       29.77     17.66 o 
  -6   7   2      128.93      148.18     18.12 o 
  -5   7   2      517.63      552.31     27.54 o 
  -4   7   2      102.89       97.83     14.22 o 
  -3   7   2       27.08       22.04     11.57 o 
  -2   7   2      241.61      254.56     17.83 o 
  -1   7   2      798.52      849.17     37.99 o 
   0   7   2      201.52      197.86     17.89 o 
   1   7   2      157.74      149.03     15.33 o 
   2   7   2      645.32      676.19     26.78 o 
   3   7   2      367.02      380.81     23.04 o 
   4   7   2       71.33       75.39     22.65 o 
   5   7   2       99.32      103.88     15.98 o 
   6   7   2      235.75      256.51     17.51 o 
   7   7   2        0.57      -12.68     12.68 o 
   8   7   2       80.62      122.65     22.59 o 
   9   7   2      411.27      400.92     43.75 o 
  10   7   2        7.24       14.74     27.92 o 
  11   7   2       45.53       22.32     27.16 o 
  12   7   2       59.65       71.28     31.38 o 
 -10   8   2      108.90       80.30     30.48 o 
  -9   8   2      208.43      202.61     30.87 o 
  -8   8   2       42.89       28.90     22.76 o 
  -7   8   2       54.57       25.49     16.96 o 
  -6   8   2      163.84      145.25     21.44 o 
  -5   8   2       77.37       79.78     19.17 o 
  -4   8   2       48.79       47.65     16.68 o 
  -3   8   2      232.15      260.08     24.49 o 
  -2   8   2      186.35      207.74     20.58 o 
  -1   8   2       58.58       69.34     14.87 o 
   0   8   2      128.30       88.19     15.36 o 
   1   8   2       50.44       62.69     14.71 o 
   2   8   2        1.54      -10.77     14.74 o 
   3   8   2      236.00      291.11     23.10 o 
   4   8   2      206.41      191.02     25.62 o 
   5   8   2       56.36       41.37     20.76 o 
   6   8   2       24.73       -6.32     25.28 o 
   7   8   2      138.67      189.26     36.48 o 
   8   8   2       78.22       94.97     31.22 o 
   9   8   2        1.23       22.06     27.71 o 
  -4   9   2       99.90       84.03     27.47 o 
  -3   9   2        8.42        2.89     22.40 o 
  -2   9   2      115.07       45.41     23.76 o 
  -1   9   2      174.61      137.32     31.40 o 
   0   9   2       18.71       13.15     24.46 o 
   1   9   2      116.79      147.22     31.74 o 
   2   9   2      351.19      366.90     41.74 o 
   3   9   2       44.02      107.99     42.96 o 
 -19   1   3      142.60      130.11     43.16 o 
 -18   1   3      296.69      316.60     39.41 o 
 -17   1   3      266.00      299.15     20.43 o 
 -16   1   3      102.86      115.51     14.94 o 
 -15   1   3      773.03      726.06     28.03 o 
 -14   1   3     1740.72     1718.33     41.23 o 
 -13   1   3       42.17       36.50     10.08 o 
 -12   1   3      568.70      575.96     15.50 o 
 -11   1   3     3098.01     3106.79     50.57 o 
 -10   1   3      791.56      699.19     16.93 o 
  -9   1   3      603.94      591.51     16.06 o 
  -8   1   3     4473.13     4313.28     65.81 o 
  -7   1   3     4813.66     4695.11     75.86 o 
  -6   1   3     2521.24     2802.84     46.31 o 
  -5   1   3     5495.75     5810.35    114.78 o 
  -4   1   3    12539.71    13014.16    255.70 o 
  -3   1   3      744.91      716.71     18.88 o 
  -2   1   3    15841.97    16995.65    333.36 o 
  -1   1   3     7076.63     7299.48    159.92 o 
   0   1   3    14162.79    15103.89    378.72 o 
   1   1   3     3295.30     3461.87     77.14 o 
   2   1   3    11017.06    11285.01    218.23 o 
   3   1   3     4744.74     4652.87     92.11 o 
   4   1   3      419.12      453.35     12.51 o 
   5   1   3     2327.19     2178.63     34.43 o 
   6   1   3     7749.94     7526.13    100.55 o 
   7   1   3     1680.49     1732.49     28.21 o 
   8   1   3      989.63      969.76     18.91 o 
   9   1   3     4897.19     4662.20     77.13 o 
  10   1   3     1020.38     1026.62     21.29 o 
  11   1   3        1.55        2.94      5.34 o 
  12   1   3     2185.52     2235.47     41.63 o 
  13   1   3     1996.07     2039.26     41.77 o 
  14   1   3        0.89       -6.19      8.04 o 
  15   1   3     1146.74     1202.32     48.46 o 
  16   1   3      500.18      504.65     26.36 o 
  17   1   3       37.63       25.21     19.27 o 
  18   1   3       42.08       -1.28     20.56 o 
  19   1   3      282.58      346.72     47.99 o 
 -19   2   3       26.44       49.74     23.09 o 
 -18   2   3       36.30       48.29     18.53 o 
 -17   2   3        0.87       20.71     16.39 o 
 -16   2   3        1.10      -17.03     27.69 o 
 -15   2   3        2.48       -4.21     11.07 o 
 -14   2   3       74.72       54.08     11.41 o 
 -13   2   3       84.90       55.07     13.73 o 
 -12   2   3        9.80        5.40      7.71 o 
 -11   2   3       15.27        5.26      7.10 o 
 -10   2   3       33.41       29.27      9.82 o 
  -9   2   3      567.32      573.62     16.66 o 
  -8   2   3      359.97      354.87     11.32 o 
  -7   2   3        3.03       -2.40      3.64 o 
  -6   2   3      246.77      231.82      7.90 o 
  -5   2   3      940.62     1000.47     20.76 o 
  -4   2   3        5.35        3.09      3.54 o 
  -3   2   3      422.36      472.94     12.42 o 
  -2   2   3      820.16      862.64     20.25 o 
  -1   2   3        4.99        0.32      2.88 o 
   0   2   3     2220.72     2351.63     65.17 o 
   1   2   3      107.15      110.84      9.28 o 
   2   2   3      123.29      182.56      9.14 o 
   3   2   3      696.45      706.56     18.78 o 
   4   2   3      590.19      634.87     16.22 o 
   5   2   3       34.06       24.79      6.05 o 
   6   2   3      248.27      272.06      7.77 o 
   7   2   3      190.08      193.40      7.71 o 
   8   2   3      227.04      232.88     10.45 o 
   9   2   3      282.07      288.72     12.29 o 
  10   2   3      531.08      484.64     17.83 o 
  11   2   3      138.82      106.46      7.80 o 
  12   2   3       21.84       12.53      7.32 o 
  13   2   3       17.44       10.97      9.07 o 
  14   2   3      184.62      151.67     15.89 o 
  15   2   3        1.17        2.69     12.49 o 
  16   2   3       73.08       56.53     17.45 o 
  17   2   3       17.10        3.24     19.71 o 
  18   2   3        7.31       -0.07     20.95 o 
 -18   3   3      316.46      332.91     32.96 o 
 -17   3   3      432.98      411.08     45.85 o 
 -16   3   3        1.59        0.06     12.32 o 
 -15   3   3      635.05      627.28     30.37 o 
 -14   3   3     2049.20     1990.56     71.68 o 
 -13   3   3      217.21      186.83     18.45 o 
 -12   3   3      464.62      491.39     24.63 o 
 -11   3   3     2145.95     2046.57     68.36 o 
 -10   3   3       14.50       21.08      8.76 o 
  -9   3   3      265.88      242.36     14.84 o 
  -8   3   3     5126.40     5127.61    107.50 o 
  -7   3   3     1705.44     1678.83     40.05 o 
  -6   3   3       52.83       44.56      8.05 o 
  -5   3   3     4718.17     4605.31     88.30 o 
  -4   3   3     3573.42     3441.30     61.60 o 
  -3   3   3      315.99      338.08     15.33 o 
  -2   3   3     2345.18     2261.60     44.44 o 
  -1   3   3     7807.32     7903.35    162.19 o 
   0   3   3     2944.01     2892.65     70.86 o 
   1   3   3       76.06      137.34      9.84 o 
   2   3   3     2841.54     2759.57     55.24 o 
   3   3   3     4352.33     4418.38     92.24 o 
   4   3   3      320.68      370.39     16.41 o 
   5   3   3     2042.12     2124.82     49.29 o 
   6   3   3     4089.35     4016.64     77.96 o 
   7   3   3      288.23      291.36     12.82 o 
   8   3   3      703.78      676.34     20.69 o 
   9   3   3     2130.00     2140.06     47.30 o 
  10   3   3      694.04      644.94     21.81 o 
  11   3   3       28.69       15.18      7.06 o 
  12   3   3      932.09      904.95     26.24 o 
  13   3   3      701.38      674.38     23.73 o 
  14   3   3      160.48      148.86     16.51 o 
  15   3   3      490.03      507.00     27.31 o 
  16   3   3      624.55      570.80     38.57 o 
  17   3   3      257.27      261.20     56.42 o 
  18   3   3       77.37       49.25     24.01 o 
 -17   4   3       52.82       36.14     17.43 o 
 -16   4   3      346.53      440.77     35.47 o 
 -15   4   3       97.44       78.79     21.12 o 
 -14   4   3       48.72       43.22     15.98 o 
 -13   4   3      195.47      206.62     19.72 o 
 -12   4   3       71.25       78.56     13.01 o 
 -11   4   3       11.75        8.83     12.67 o 
 -10   4   3      446.20      457.66     27.72 o 
  -9   4   3        5.04       -2.12     10.71 o 
  -8   4   3        0.37       10.88     10.49 o 
  -7   4   3      532.78      519.57     20.36 o 
  -6   4   3      943.39      906.62     32.18 o 
  -5   4   3      181.58      212.80     16.05 o 
  -4   4   3      397.26      365.08     16.85 o 
  -3   4   3     1094.05     1066.88     25.94 o 
  -2   4   3      995.79     1002.79     22.76 o 
  -1   4   3       28.26       20.53      3.83 o 
   0   4   3       54.19       57.95      5.73 o 
   1   4   3     1817.02     1684.90     38.14 o 
   2   4   3        2.49        0.48      5.86 o 
   3   4   3      615.08      606.24     24.22 o 
   4   4   3       10.56       14.13      7.95 o 
   5   4   3       78.57       44.36      9.81 o 
   6   4   3       37.60       10.19      7.26 o 
   7   4   3      331.74      323.57     16.43 o 
   8   4   3      840.61      811.58     27.26 o 
   9   4   3      132.68      167.38     14.01 o 
  10   4   3       19.30       18.37     10.08 o 
  11   4   3      259.00      259.45     19.94 o 
  12   4   3      177.01      214.08     20.00 o 
  13   4   3       58.36       46.27     13.86 o 
  14   4   3      145.78      108.51     18.85 o 
  15   4   3      128.77      117.76     18.29 o 
  16   4   3        4.16        9.67     18.19 o 
  17   4   3       60.56      108.73     44.48 o 
 -16   5   3       17.37      -16.46     30.89 o 
 -15   5   3      185.02      165.85     33.36 o 
 -14   5   3      512.44      658.52     41.10 o 
 -13   5   3       18.01       35.43     16.45 o 
 -12   5   3      332.74      386.51     26.62 o 
 -11   5   3     1041.76     1094.69     48.39 o 
 -10   5   3      480.33      496.39     35.12 o 
  -9   5   3      354.86      404.31     41.91 o 
  -8   5   3     1503.18     1468.79     54.50 o 
  -7   5   3     1007.57      990.45     36.16 o 
  -6   5   3      264.63      240.65     15.70 o 
  -5   5   3      876.75      807.10     27.66 o 
  -4   5   3      822.47      746.17     57.77 o 
  -3   5   3       34.53       38.40      6.39 o 
  -2   5   3     1062.60     1071.21     25.35 o 
  -1   5   3      884.56      888.71     22.16 o 
   0   5   3     2240.64     2089.19     42.32 o 
   1   5   3      461.23      442.43     14.51 o 
   2   5   3     1614.69     1590.12     34.42 o 
   3   5   3     2312.51     2293.83     60.54 o 
   4   5   3       12.80       11.95      8.18 o 
   5   5   3     1390.04     1351.00     43.82 o 
   6   5   3     2418.34     2394.73     58.81 o 
   7   5   3      114.03      134.61     18.42 o 
   8   5   3      317.80      305.06     22.97 o 
   9   5   3     1101.69     1198.03     37.33 o 
  10   5   3       94.67       97.88     16.85 o 
  11   5   3       26.25       22.90     15.86 o 
  12   5   3      242.85      271.77     26.83 o 
  13   5   3      463.70      439.02     32.95 o 
  14   5   3        8.37        7.44     24.58 o 
  15   5   3      148.02      166.42     51.24 o 
  16   5   3      179.61      159.66     50.86 o 
 -15   6   3       17.03       10.92     38.68 o 
 -14   6   3      111.16      124.38     37.52 o 
 -13   6   3      430.47      369.63     33.14 o 
 -12   6   3       81.18       61.89     20.80 o 
 -11   6   3       18.38        9.74     16.37 o 
 -10   6   3      294.62      290.82     38.44 o 
  -9   6   3      771.19      739.88     39.40 o 
  -8   6   3        2.77       -7.81     15.72 o 
  -7   6   3       88.68       91.47     17.52 o 
  -6   6   3      452.05      471.95     33.24 o 
  -5   6   3      104.83      108.29     15.57 o 
  -4   6   3       99.49       77.69     12.19 o 
  -3   6   3      224.80      224.65     15.49 o 
  -2   6   3       77.40       65.95     10.83 o 
  -1   6   3       91.59       90.52     10.95 o 
   0   6   3      530.83      543.55     21.49 o 
   1   6   3     1382.90     1343.56     36.41 o 
   2   6   3       12.63        4.65      9.06 o 
   3   6   3      238.78      265.42     17.94 o 
   4   6   3      875.45      903.19     40.14 o 
   5   6   3      263.65      280.78     18.67 o 
   6   6   3        6.70        4.67      9.39 o 
   7   6   3      538.62      557.72     37.38 o 
   8   6   3      208.60      205.00     17.24 o 
   9   6   3        0.51      -13.60     13.60 o 
  10   6   3      360.79      347.17     40.09 o 
  11   6   3       20.49      -10.28     22.40 o 
  12   6   3       86.91      144.87     44.06 o 
  13   6   3        2.60        9.57     25.25 o 
  14   6   3      151.13      154.30     54.22 o 
 -13   7   3       53.08       96.15     58.54 o 
 -12   7   3        4.34       23.76     33.21 o 
 -11   7   3      216.14      233.44     34.69 o 
 -10   7   3        9.02       13.46     18.92 o 
  -9   7   3        6.98      -10.64     16.83 o 
  -8   7   3      294.43      299.12     28.93 o 
  -7   7   3      411.85      411.68     54.48 o 
  -6   7   3        0.64       -0.08     25.60 o 
  -5   7   3      514.30      511.44     43.51 o 
  -4   7   3      478.69      484.27     25.52 o 
  -3   7   3       92.99       57.02     12.81 o 
  -2   7   3      289.99      291.88     21.58 o 
  -1   7   3      568.26      593.86     27.12 o 
   0   7   3      241.94      219.70     20.86 o 
   1   7   3        8.13        3.36     10.63 o 
   2   7   3      457.07      448.38     36.82 o 
   3   7   3      196.96      206.77     18.68 o 
   4   7   3        7.98       10.25     15.64 o 
   5   7   3      240.85      248.97     18.71 o 
   6   7   3      482.22      534.05     25.79 o 
   7   7   3      128.60      115.78     27.27 o 
   8   7   3      161.45      144.12     32.51 o 
   9   7   3      321.05      356.02     41.69 o 
  10   7   3       70.49       57.64     29.13 o 
  11   7   3        0.91       15.06     27.91 o 
  12   7   3      312.37      242.08     40.62 o 
 -10   8   3       33.62       12.02     22.97 o 
  -9   8   3       95.37       68.70     24.75 o 
  -8   8   3      121.80      118.09     36.86 o 
  -7   8   3      335.24      333.81     37.14 o 
  -6   8   3      352.31      380.42     28.64 o 
  -5   8   3       60.43       65.73     18.38 o 
  -4   8   3       73.26       66.32     17.81 o 
  -3   8   3      151.33      175.59     25.61 o 
  -2   8   3      480.61      510.43     42.78 o 
  -1   8   3       11.56       12.15     13.17 o 
   0   8   3      143.23      151.67     17.21 o 
   1   8   3      286.05      331.79     23.87 o 
   2   8   3       80.92       98.36     16.67 o 
   3   8   3      252.43      288.69     20.37 o 
   4   8   3      286.71      282.47     26.75 o 
   5   8   3      115.43       69.02     29.64 o 
   6   8   3        0.65      -22.86     22.86 o 
   7   8   3      351.75      382.96     45.57 o 
   8   8   3      264.50      337.51     44.52 o 
   9   8   3        1.66      -21.77     26.60 o 
  -4   9   3       46.71       20.64     23.84 o 
  -3   9   3        1.07       23.24     23.62 o 
  -2   9   3       62.80       47.07     24.11 o 
  -1   9   3      160.27      176.07     32.43 o 
   0   9   3       25.01        1.15     23.76 o 
   1   9   3       41.45       36.76     26.70 o 
   2   9   3        6.73       35.16     36.33 o 
   3   9   3       85.57       77.87     40.04 o 
 -19   0   4      654.53      834.64     65.99 o 
 -18   0   4       46.61       73.80     31.40 o 
 -17   0   4       56.99       25.79     17.30 o 
 -16   0   4      788.28      826.23     65.17 o 
 -15   0   4      896.80      906.22     36.06 o 
 -14   0   4       50.72       45.65     12.82 o 
 -13   0   4     2671.96     2607.31     75.63 o 
 -12   0   4     1876.66     1909.77     57.95 o 
 -11   0   4       50.56       51.29      7.73 o 
 -10   0   4     2105.16     2219.46     56.10 o 
  -9   0   4     3745.12     3556.10    100.73 o 
  -8   0   4       10.85       16.70      4.29 o 
  -7   0   4     1505.79     1597.69     35.76 o 
  -6   0   4    16927.15    18053.39    444.99 o 
  -5   0   4     9556.39     9504.39    238.77 o 
  -4   0   4     4689.53     5337.13    134.45 o 
  -3   0   4     2400.58     2381.50     53.99 o 
  -2   0   4     1360.78     1470.66     48.91 o 
  -1   0   4     3124.80     3327.61     86.00 o 
   0   0   4      658.57      784.55     28.53 o 
   1   0   4    38900.71    42261.86   1311.52 o 
   2   0   4       32.30       36.65      4.48 o 
   3   0   4      164.59      160.74      9.49 o 
   4   0   4     5310.71     5168.72    288.11 o 
   5   0   4     3942.34     3629.86    178.27 o 
   6   0   4      368.34      377.39     14.80 o 
   7   0   4     4578.16     4297.98    105.30 o 
   8   0   4     4277.19     4138.33    124.31 o 
   9   0   4      845.89      826.51     24.79 o 
  10   0   4     1845.52     1945.73     52.03 o 
  11   0   4     1520.22     1439.87     59.83 o 
  12   0   4     2312.21     2367.12     71.12 o 
  13   0   4      268.09      251.20     19.29 o 
  14   0   4     1984.75     2030.05     65.00 o 
  15   0   4     1034.76     1139.33     44.07 o 
  16   0   4       24.68       26.50     17.88 o 
  17   0   4      309.90      325.75     27.53 o 
  18   0   4      613.82      605.50     51.81 o 
 -19   1   4        5.36       -9.09     27.12 o 
 -18   1   4      150.64      143.39     16.98 o 
 -17   1   4        2.75      -12.21     12.21 o 
 -16   1   4      108.05      119.47     14.91 o 
 -15   1   4        8.94        3.82     10.88 o 
 -14   1   4       47.94       31.72     11.01 o 
 -13   1   4       68.55       48.03      7.68 o 
 -12   1   4       52.74       35.88      6.27 o 
 -11   1   4       19.52       16.55      5.82 o 
 -10   1   4       57.23       50.38      8.58 o 
  -9   1   4        1.69       -1.19      4.22 o 
  -8   1   4      862.22      870.99     16.96 o 
  -7   1   4       71.36       67.39      5.09 o 
  -6   1   4      569.15      576.50     12.62 o 
  -5   1   4     1398.05     1467.93     25.85 o 
  -4   1   4       48.48       49.22      4.72 o 
  -3   1   4        6.62        1.95      2.62 o 
  -2   1   4     1855.45     1979.21     40.70 o 
  -1   1   4      100.48      111.70      4.89 o 
   0   1   4     2537.75     2739.63     61.18 o 
   1   1   4     3707.94     4063.31     80.35 o 
   2   1   4     2840.00     3096.79     62.03 o 
   3   1   4      142.96      178.74      6.39 o 
   4   1   4      163.98      165.16      6.61 o 
   5   1   4      100.98       95.02      5.04 o 
   6   1   4      391.65      415.22     13.54 o 
   7   1   4       40.09       43.36      4.95 o 
   8   1   4        0.17        2.80      3.80 o 
   9   1   4        3.07        3.51      4.89 o 
  10   1   4      287.68      305.18     10.64 o 
  11   1   4       77.66       69.81      7.15 o 
  12   1   4        2.64        2.92      6.48 o 
  13   1   4      193.08      200.22     11.58 o 
  14   1   4       25.70       33.10      9.39 o 
  15   1   4       90.17       91.79     13.93 o 
  16   1   4       72.39       81.60     14.48 o 
  17   1   4        4.53       15.67     20.96 o 
  18   1   4        3.39       14.29     21.87 o 
 -19   2   4      364.97      333.74     32.01 o 
 -18   2   4       36.06       28.92     18.29 o 
 -17   2   4       63.97       68.34     18.63 o 
 -16   2   4      572.00      584.34     31.79 o 
 -15   2   4      148.25      123.52     16.80 o 
 -14   2   4       38.03       34.73      9.42 o 
 -13   2   4     2330.89     2279.41     63.59 o 
 -12   2   4     3267.97     3274.08     66.96 o 
 -11   2   4      174.17      189.08     15.33 o 
 -10   2   4     2699.43     2746.24     60.39 o 
  -9   2   4     1120.02     1104.73     28.29 o 
  -8   2   4     2750.29     2666.88     48.65 o 
  -7   2   4      597.56      567.63     15.28 o 
  -6   2   4     4713.00     4692.56     81.23 o 
  -5   2   4     6847.33     7047.87    129.64 o 
  -4   2   4      889.92      962.71     23.00 o 
  -3   2   4     3557.34     3518.18     84.15 o 
  -2   2   4     6219.95     6274.66    114.15 o 
  -1   2   4       59.63       60.12      9.17 o 
   0   2   4     3350.26     3476.65     90.59 o 
   1   2   4    15823.87    16498.75    414.25 o 
   2   2   4     6390.83     6685.03    193.98 o 
   3   2   4     1595.34     1655.14     37.27 o 
   4   2   4     8408.80     8409.79    130.31 o 
   5   2   4     1916.20     1807.22     34.42 o 
   6   2   4        1.23        4.76      3.28 o 
   7   2   4     3699.83     3676.56     60.95 o 
   8   2   4     2899.88     2861.26     49.48 o 
   9   2   4      296.29      281.94     13.66 o 
  10   2   4      808.22      741.14     20.04 o 
  11   2   4     2596.23     2500.37     56.58 o 
  12   2   4      767.68      720.72     30.09 o 
  13   2   4      170.97      124.37     11.93 o 
  14   2   4      306.47      318.61     20.77 o 
  15   2   4      629.44      576.90     31.47 o 
  16   2   4        0.08       -4.28     15.27 o 
  17   2   4      323.00      374.82     50.25 o 
  18   2   4      557.83      563.50     39.17 o 
 -18   3   4        2.39       -1.70     21.53 o 
 -17   3   4       42.59       56.09     16.57 o 
 -16   3   4       19.88        7.40     13.05 o 
 -15   3   4       31.82       26.26     17.71 o 
 -14   3   4       72.14       39.79     20.11 o 
 -13   3   4       40.11       26.93     15.96 o 
 -12   3   4       13.52       23.23     11.42 o 
 -11   3   4     1180.01     1232.28     45.57 o 
 -10   3   4      241.82      198.26     28.23 o 
  -9   3   4       24.35       23.04      8.31 o 
  -8   3   4      170.48      159.84     12.19 o 
  -7   3   4      406.25      388.51     13.76 o 
  -6   3   4        1.08        2.63      4.78 o 
  -5   3   4      274.27      296.09     17.23 o 
  -4   3   4      235.89      244.16      9.09 o 
  -3   3   4        9.89        9.81      3.49 o 
  -2   3   4      155.39      140.57      6.01 o 
  -1   3   4      910.46      911.54     33.68 o 
   0   3   4      373.81      352.80     13.10 o 
   1   3   4      361.32      334.51     14.79 o 
   2   3   4      981.70      980.10     25.63 o 
   3   3   4      617.53      697.21     18.33 o 
   4   3   4       11.00        2.71      5.29 o 
   5   3   4       35.65       27.71      5.92 o 
   6   3   4      404.72      444.56     15.31 o 
   7   3   4      198.67      179.53     10.71 o 
   8   3   4       49.81       51.50      8.24 o 
   9   3   4      295.34      299.48     14.50 o 
  10   3   4      132.40      106.31     11.16 o 
  11   3   4       76.72       68.40     10.11 o 
  12   3   4      209.59      182.03     12.89 o 
  13   3   4       87.25       83.44     11.92 o 
  14   3   4       39.72       29.66     12.90 o 
  15   3   4        7.50       -2.66     13.76 o 
  16   3   4       80.24       48.78     23.49 o 
  17   3   4       21.55      -19.60     19.60 o 
 -18   4   4       22.91       12.27     18.20 o 
 -17   4   4       59.20       50.63     19.81 o 
 -16   4   4      329.74      316.53     30.48 o 
 -15   4   4      378.22      397.20     36.85 o 
 -14   4   4        5.29      -12.65     13.25 o 
 -13   4   4     1326.10     1374.23     47.10 o 
 -12   4   4      737.68      712.44     31.01 o 
 -11   4   4        1.73        4.01     12.77 o 
 -10   4   4      274.00      301.40     31.32 o 
  -9   4   4      637.95      634.37     31.66 o 
  -8   4   4      826.80      767.65     46.27 o 
  -7   4   4      344.61      325.37     18.91 o 
  -6   4   4     3794.88     3674.83     99.34 o 
  -5   4   4     3452.28     3396.46     76.37 o 
  -4   4   4       84.46       78.05      7.19 o 
  -3   4   4     1567.09     1598.63     33.03 o 
  -2   4   4     3027.38     2892.64     58.21 o 
  -1   4   4      621.89      628.09     20.91 o 
   0   4   4     1847.29     1852.79     41.23 o 
   1   4   4     6713.79     6503.33    123.77 o 
   2   4   4      328.44      384.71     14.13 o 
   3   4   4      407.78      370.21     17.94 o 
   4   4   4     3920.67     3981.02     86.56 o 
   5   4   4     1186.31     1181.46     32.94 o 
   6   4   4        2.90        2.80      7.26 o 
   7   4   4     2480.88     2492.81     59.38 o 
   8   4   4     1118.12     1185.44     34.81 o 
   9   4   4      220.63      219.18     15.55 o 
  10   4   4      789.85      831.47     29.67 o 
  11   4   4      630.03      571.88     25.31 o 
  12   4   4      233.21      204.68     19.46 o 
  13   4   4       36.31       15.86     13.30 o 
  14   4   4      382.11      327.20     29.94 o 
  15   4   4      334.42      307.06     29.10 o 
  16   4   4        0.10       18.01     18.95 o 
 -16   5   4        1.67       -3.35     23.26 o 
 -15   5   4       84.57       89.33     29.28 o 
 -14   5   4      222.13      234.24     28.60 o 
 -13   5   4       18.11        3.13     16.85 o 
 -12   5   4       91.79       65.49     18.57 o 
 -11   5   4      177.34      193.79     23.60 o 
 -10   5   4      224.13      222.19     23.10 o 
  -9   5   4       23.16        5.87     13.40 o 
  -8   5   4      240.32      258.79     20.17 o 
  -7   5   4      449.22      436.94     23.76 o 
  -6   5   4      207.60      167.21     15.90 o 
  -5   5   4      470.78      447.46     19.89 o 
  -4   5   4      555.67      609.59     23.30 o 
  -3   5   4      289.37      283.46     13.38 o 
  -2   5   4       22.51       26.77      5.03 o 
  -1   5   4      618.79      615.82     21.04 o 
   0   5   4     1731.42     1658.50     39.91 o 
   1   5   4       72.77       84.65      6.86 o 
   2   5   4     2064.54     2018.72     44.26 o 
   3   5   4      214.88      175.60     13.70 o 
   4   5   4        2.24        1.58      6.82 o 
   5   5   4      216.42      218.05     14.80 o 
   6   5   4     1120.74     1216.49     35.93 o 
   7   5   4      321.42      336.34     19.89 o 
   8   5   4      224.89      215.55     16.04 o 
   9   5   4      389.10      391.27     20.78 o 
  10   5   4        7.06       11.15     15.33 o 
  11   5   4        3.28        8.43     15.57 o 
  12   5   4        8.76        8.04     16.65 o 
  13   5   4      202.80      154.89     23.89 o 
  14   5   4       26.29       21.95     25.45 o 
  15   5   4       34.63      -16.81     34.38 o 
 -15   6   4       47.24       28.49     41.06 o 
 -14   6   4        6.67       27.14     38.67 o 
 -13   6   4      331.99      373.96     55.59 o 
 -12   6   4      240.48      262.67     29.07 o 
 -11   6   4       47.16       57.24     19.39 o 
 -10   6   4      329.77      287.59     27.35 o 
  -9   6   4      362.09      296.17     26.88 o 
  -8   6   4       30.98       23.63     15.79 o 
  -7   6   4       80.46       46.77     14.44 o 
  -6   6   4     1074.02      991.45     38.48 o 
  -5   6   4      945.58      915.96     36.38 o 
  -4   6   4      100.22       93.62     17.90 o 
  -3   6   4      974.98      953.51     29.63 o 
  -2   6   4      634.09      643.19     30.23 o 
  -1   6   4       15.45        8.32      8.29 o 
   0   6   4       34.34       21.36      9.38 o 
   1   6   4     1471.58     1502.78     53.48 o 
   2   6   4      380.46      396.48     20.88 o 
   3   6   4       49.00       60.14     11.95 o 
   4   6   4      458.59      486.08     26.67 o 
   5   6   4      257.95      280.38     17.63 o 
   6   6   4       37.00       48.98     11.77 o 
   7   6   4      281.46      291.10     18.91 o 
   8   6   4      801.93      883.53     37.03 o 
   9   6   4      103.07      120.64     19.95 o 
  10   6   4      335.14      351.92     29.30 o 
  11   6   4      378.81      493.85     46.46 o 
  12   6   4      282.69      286.67     39.63 o 
  13   6   4       75.34       35.70     27.94 o 
  14   6   4      158.52      143.82     35.59 o 
 -13   7   4       11.88       -1.43     27.68 o 
 -12   7   4       84.39      120.85     32.89 o 
 -11   7   4      213.22      229.01     28.68 o 
 -10   7   4       10.65       -2.20     17.89 o 
  -9   7   4        0.79        0.34     17.42 o 
  -8   7   4      270.92      241.84     27.04 o 
  -7   7   4      290.17      282.20     34.31 o 
  -6   7   4        4.37       37.34     15.15 o 
  -5   7   4      339.22      374.71     23.24 o 
  -4   7   4      446.96      399.71     23.38 o 
  -3   7   4       81.20       83.25     14.55 o 
  -2   7   4       26.47       17.14     11.27 o 
  -1   7   4      607.39      675.28     28.90 o 
   0   7   4      567.97      579.95     23.04 o 
   1   7   4       28.16       14.01     11.96 o 
   2   7   4      121.03      135.36     12.98 o 
   3   7   4      291.65      312.24     23.37 o 
   4   7   4       16.57        6.96     11.32 o 
   5   7   4       44.39       73.63     13.58 o 
   6   7   4      383.20      369.74     30.59 o 
   7   7   4      149.28      170.01     20.41 o 
   8   7   4       41.40       28.49     24.83 o 
   9   7   4      239.89      287.38     39.16 o 
  10   7   4      198.69      286.38     41.14 o 
  11   7   4       12.95       19.37     29.82 o 
  12   7   4       79.66       99.14     31.95 o 
 -10   8   4       34.82       26.03     43.16 o 
  -9   8   4       86.14       43.66     22.87 o 
  -8   8   4      186.35      156.97     46.41 o 
  -7   8   4       66.56       76.28     19.93 o 
  -6   8   4      203.42      195.59     36.88 o 
  -5   8   4      129.39      121.96     20.54 o 
  -4   8   4       15.07       10.16     15.48 o 
  -3   8   4       66.31       79.13     20.84 o 
  -2   8   4      125.01      146.39     23.70 o 
  -1   8   4        1.39      -12.58     12.58 o 
   0   8   4      140.87      120.39     18.08 o 
   1   8   4      174.85      154.24     19.04 o 
   2   8   4       71.51       42.35     21.87 o 
   3   8   4       23.98       12.22     13.29 o 
   4   8   4      197.98      154.08     33.16 o 
   5   8   4       91.91       95.46     32.71 o 
   6   8   4       14.12       20.59     26.60 o 
   7   8   4       93.69       84.35     31.31 o 
   8   8   4      162.16      160.28     36.18 o 
  -4   9   4      105.82       95.04     28.52 o 
  -3   9   4        8.86       34.12     24.11 o 
  -2   9   4       33.01       19.17     22.35 o 
  -1   9   4      227.06      216.39     34.71 o 
   0   9   4       87.20       84.53     28.38 o 
   1   9   4        4.40       43.46     40.49 o 
   2   9   4      181.19      202.58     51.67 o 
 -19   1   5       41.67       53.47     21.59 o 
 -18   1   5      386.20      353.01     22.03 o 
 -17   1   5      415.53      428.51     23.15 o 
 -16   1   5      151.57      168.08     16.09 o 
 -15   1   5       88.66       71.56     12.96 o 
 -14   1   5     1614.54     1600.23     46.89 o 
 -13   1   5     1324.39     1309.27     31.95 o 
 -12   1   5      437.67      418.18     15.85 o 
 -11   1   5     3020.48     3042.30     61.73 o 
 -10   1   5     3410.58     3279.84     74.96 o 
  -9   1   5      510.20      577.90     20.33 o 
  -8   1   5     2170.78     2159.11     35.24 o 
  -7   1   5     8854.63     8643.61    135.33 o 
  -6   1   5     1427.83     1469.76     24.71 o 
  -5   1   5     9983.97    10917.55    196.47 o 
  -4   1   5    10683.72    11155.31    182.96 o 
  -3   1   5      385.88      369.80      9.53 o 
  -2   1   5      240.54      241.34     13.61 o 
  -1   1   5     4600.94     4591.60     90.79 o 
   0   1   5     7472.03     7649.05    166.39 o 
   1   1   5     1223.82     1430.07     30.43 o 
   2   1   5     8775.76     9098.11    150.74 o 
   3   1   5     7924.78     8021.85    125.80 o 
   4   1   5     2221.96     2382.58     41.10 o 
   5   1   5     1193.91     1152.89     19.47 o 
   6   1   5     5368.28     5194.77     81.45 o 
   7   1   5     4423.88     4383.41     58.54 o 
   8   1   5       13.33       19.04      6.07 o 
   9   1   5     3519.66     3422.51     65.90 o 
  10   1   5     3125.58     3027.18     50.85 o 
  11   1   5       35.60       25.49      6.45 o 
  12   1   5      620.99      636.82     18.82 o 
  13   1   5     1277.85     1371.39     33.43 o 
  14   1   5      218.02      223.82     15.86 o 
  15   1   5        2.93       10.87     12.11 o 
  16   1   5      701.76      775.68     30.71 o 
  17   1   5      203.32      201.29     45.14 o 
  18   1   5        0.48       10.96     20.60 o 
 -19   2   5        9.41       11.11     21.29 o 
 -18   2   5        5.11      -16.56     16.56 o 
 -17   2   5       57.70       27.20     17.44 o 
 -16   2   5       11.10       11.74     19.45 o 
 -15   2   5       29.64       28.50      9.84 o 
 -14   2   5       61.84       40.35     11.11 o 
 -13   2   5       28.20       13.06      9.71 o 
 -12   2   5      550.33      531.21     24.15 o 
 -11   2   5      146.95      161.78     11.51 o 
 -10   2   5        0.82        1.37      6.69 o 
  -9   2   5      328.88      359.41     14.40 o 
  -8   2   5     1086.11     1106.99     28.09 o 
  -7   2   5      124.78      125.42      8.65 o 
  -6   2   5     1515.02     1607.60     30.93 o 
  -5   2   5      116.83      128.58      5.77 o 
  -4   2   5      619.12      727.97     16.89 o 
  -3   2   5      508.29      617.61     15.00 o 
  -2   2   5       25.59       42.18      3.54 o 
  -1   2   5        0.53        2.76      4.25 o 
   0   2   5     1177.74     1255.55     35.69 o 
   1   2   5      609.83      594.50     17.88 o 
   2   2   5      164.38      217.87      8.83 o 
   3   2   5      940.90     1145.30     26.76 o 
   4   2   5      490.81      460.72     11.01 o 
   5   2   5      676.65      684.21     19.25 o 
   6   2   5       57.04       61.51      5.47 o 
   7   2   5      640.69      695.06     17.34 o 
   8   2   5       98.54       98.06      8.94 o 
   9   2   5       95.98      105.62      9.99 o 
  10   2   5       38.64       28.53      6.94 o 
  11   2   5      197.72      189.03      9.95 o 
  12   2   5       23.52       11.76      7.29 o 
  13   2   5        1.06        8.91      9.93 o 
  14   2   5        6.15      -13.35     13.35 o 
  15   2   5        2.02       16.22     15.48 o 
  16   2   5        0.21       -0.29     15.57 o 
  17   2   5        3.29       -8.98     21.90 o 
  18   2   5       14.05       -4.12     21.26 o 
 -17   3   5      644.41      631.43     30.37 o 
 -16   3   5      108.16       62.34     14.79 o 
 -15   3   5       69.85       74.76     16.64 o 
 -14   3   5      928.95      896.83     57.24 o 
 -13   3   5      256.67      248.16     19.90 o 
 -12   3   5      502.08      522.60     28.65 o 
 -11   3   5     2556.35     2568.23     79.28 o 
 -10   3   5      173.27      166.16     14.28 o 
  -9   3   5        6.40        3.03      7.58 o 
  -8   3   5      363.66      372.82     17.73 o 
  -7   3   5     6012.32     5783.17    137.89 o 
  -6   3   5      316.28      331.17     12.45 o 
  -5   3   5     1418.30     1376.31     30.72 o 
  -4   3   5     4756.69     4597.10     97.38 o 
  -3   3   5     1551.77     1528.27     33.10 o 
  -2   3   5      821.31     1025.29     20.18 o 
  -1   3   5     5038.74     5087.23    119.08 o 
   0   3   5     6436.14     6649.38    153.46 o 
   1   3   5      186.62      165.95      8.84 o 
   2   3   5     2658.16     2692.55     52.78 o 
   3   3   5     5264.51     5228.26    107.75 o 
   4   3   5      859.98      789.80     20.43 o 
   5   3   5      772.97      772.28     20.59 o 
   6   3   5     2543.09     2503.77     51.84 o 
   7   3   5     2165.21     2150.96     46.34 o 
   8   3   5       15.37       17.29      7.14 o 
   9   3   5     1135.45     1150.89     30.52 o 
  10   3   5     2022.74     1949.17     42.77 o 
  11   3   5       64.46       52.64      9.82 o 
  12   3   5     1191.38     1171.58     28.31 o 
  13   3   5     1017.34      938.45     29.15 o 
  14   3   5      511.26      509.41     24.77 o 
  15   3   5        7.25       14.95     22.41 o 
  16   3   5      762.84      847.21     47.79 o 
  17   3   5      343.03      398.98     35.11 o 
 -18   4   5       15.30       12.73     18.82 o 
 -17   4   5        0.61      -14.25     30.90 o 
 -16   4   5      197.02      205.47     26.95 o 
 -15   4   5        6.20        8.99     17.90 o 
 -14   4   5       19.09       26.97     15.59 o 
 -13   4   5       69.20       79.42     20.41 o 
 -12   4   5       26.51       23.19     16.50 o 
 -11   4   5       14.39       -1.54      9.77 o 
 -10   4   5      440.84      450.54     35.78 o 
  -9   4   5      250.12      277.73     30.91 o 
  -8   4   5      168.01      169.10     15.36 o 
  -7   4   5      104.98       98.65     12.44 o 
  -6   4   5      839.28      885.42     31.27 o 
  -5   4   5      628.92      626.63     21.57 o 
  -4   4   5        0.18       -5.23      5.23 o 
  -3   4   5       83.25       69.84      8.10 o 
  -2   4   5     1142.04     1125.08     31.34 o 
  -1   4   5       31.32       13.99      6.54 o 
   0   4   5       18.27       21.12      6.04 o 
   1   4   5      445.45      436.63     19.46 o 
   2   4   5      893.93      856.94     21.46 o 
   3   4   5       64.64       73.62      7.67 o 
   4   4   5      104.61      111.38     10.10 o 
   5   4   5      726.73      750.06     25.55 o 
   6   4   5      114.47      106.00     10.85 o 
   7   4   5      218.43      249.69     15.17 o 
   8   4   5      810.26      808.50     27.95 o 
   9   4   5       14.25        0.65      8.97 o 
  10   4   5      159.16      113.81     16.07 o 
  11   4   5      114.24       75.98     15.31 o 
  12   4   5      288.52      269.93     19.92 o 
  13   4   5       12.77        4.72     12.69 o 
  14   4   5      106.55       91.49     18.12 o 
  15   4   5      240.50      196.18     32.29 o 
  16   4   5       18.32       16.84     19.18 o 
 -16   5   5       52.11       12.90     24.91 o 
 -15   5   5      110.51      122.28     23.58 o 
 -14   5   5      823.93      809.31     46.16 o 
 -13   5   5      297.34      313.10     36.98 o 
 -12   5   5      353.82      373.88     29.97 o 
 -11   5   5      633.78      610.55     37.80 o 
 -10   5   5      752.92      759.97     38.29 o 
  -9   5   5      111.19      107.97     17.49 o 
  -8   5   5      277.98      259.71     19.70 o 
  -7   5   5      571.19      577.60     31.57 o 
  -6   5   5      640.48      572.15     26.53 o 
  -5   5   5      612.67      633.91     27.14 o 
  -4   5   5     1885.56     1798.10     46.88 o 
  -3   5   5      856.88      890.94     24.75 o 
  -2   5   5       59.08       62.68      9.11 o 
  -1   5   5     1230.70     1193.38     31.69 o 
   0   5   5     3216.87     3175.66     67.10 o 
   1   5   5       57.64       45.85      5.97 o 
   2   5   5     2507.23     2512.12     53.71 o 
   3   5   5     1514.50     1597.87     37.73 o 
   4   5   5      149.45      167.57     13.35 o 
   5   5   5      491.04      472.73     20.23 o 
   6   5   5      774.87      776.32     27.39 o 
   7   5   5      667.97      670.85     25.54 o 
   8   5   5        9.70       14.31     12.31 o 
   9   5   5      514.48      476.64     37.23 o 
  10   5   5     1016.37      982.67     45.31 o 
  11   5   5        2.25        0.46     15.36 o 
  12   5   5       20.27       16.24     17.18 o 
  13   5   5      528.43      513.31     46.92 o 
  14   5   5      100.74       66.62     36.95 o 
  15   5   5       11.04       17.04     26.98 o 
 -15   6   5       89.34       39.43     42.43 o 
 -14   6   5        1.62      -13.35     35.46 o 
 -13   6   5      344.33      304.64     31.64 o 
 -12   6   5      306.24      288.37     30.03 o 
 -11   6   5        0.73        0.65     16.57 o 
 -10   6   5       30.38        0.87     15.56 o 
  -9   6   5      225.73      178.54     23.43 o 
  -8   6   5       93.07       84.94     16.34 o 
  -7   6   5        0.62      -11.44     11.44 o 
  -6   6   5      175.04      153.56     17.68 o 
  -5   6   5      449.16      406.60     24.24 o 
  -4   6   5        0.15       -7.17     10.62 o 
  -3   6   5      236.98      207.52     16.55 o 
  -2   6   5      739.92      760.56     25.81 o 
  -1   6   5      310.88      338.65     16.36 o 
   0   6   5      191.00      151.57     21.62 o 
   1   6   5     1724.79     1746.32     46.77 o 
   2   6   5       59.77       63.55      9.43 o 
   3   6   5        2.54       12.39      8.19 o 
   4   6   5      508.33      542.43     27.87 o 
   5   6   5      264.58      309.45     18.17 o 
   6   6   5       12.05        1.62     11.65 o 
   7   6   5      281.25      285.84     21.90 o 
   8   6   5      218.36      200.64     20.44 o 
   9   6   5      272.03      250.59     22.07 o 
  10   6   5       40.51       41.33     17.86 o 
  11   6   5      128.08      103.59     30.09 o 
  12   6   5      107.10       91.09     31.23 o 
  13   6   5       32.12       29.47     27.10 o 
 -13   7   5       68.23       51.47     31.55 o 
 -12   7   5        2.33      -16.39     24.86 o 
 -11   7   5      278.47      227.12     28.64 o 
 -10   7   5      214.87      177.92     26.43 o 
  -9   7   5        0.41       -2.35     16.85 o 
  -8   7   5      157.37      179.77     25.22 o 
  -7   7   5      636.75      656.96     34.19 o 
  -6   7   5       74.96       57.36     16.22 o 
  -5   7   5      164.72      174.64     18.33 o 
  -4   7   5      661.69      649.35     29.17 o 
  -3   7   5      181.62      172.41     17.69 o 
  -2   7   5        2.78       17.07     10.97 o 
  -1   7   5      401.50      417.50     23.35 o 
   0   7   5      126.23      147.80     18.75 o 
   1   7   5      106.27       87.02     15.73 o 
   2   7   5      537.29      525.34     20.59 o 
   3   7   5      549.79      594.94     25.11 o 
   4   7   5       11.52        4.65     12.56 o 
   5   7   5       31.58        9.32     13.85 o 
   6   7   5      207.59      228.75     21.49 o 
   7   7   5      319.73      323.73     37.07 o 
   8   7   5        1.57       18.36     23.78 o 
   9   7   5      283.76      365.84     43.63 o 
  10   7   5       55.75       67.25     29.24 o 
  11   7   5        4.26      -24.41     24.41 o 
  -9   8   5       54.66       54.92     29.45 o 
  -8   8   5      265.63      267.20     31.66 o 
  -7   8   5       28.09       42.35     18.18 o 
  -6   8   5      392.93      399.57     29.34 o 
  -5   8   5      230.92      217.56     23.54 o 
  -4   8   5        4.25       10.27     15.25 o 
  -3   8   5       63.65       59.64     18.59 o 
  -2   8   5      389.21      368.87     30.98 o 
  -1   8   5       82.14       78.61     22.01 o 
   0   8   5      280.82      254.08     31.70 o 
   1   8   5      389.52      451.54     43.83 o 
   2   8   5      104.23      107.10     31.08 o 
   3   8   5       23.74        1.44     25.11 o 
   4   8   5      229.08      248.48     51.42 o 
   5   8   5      159.91      134.75     34.58 o 
   6   8   5       30.17      -23.94     25.88 o 
   7   8   5      120.65      121.65     48.52 o 
   8   8   5      165.17      192.02     83.94 o 
  -3   9   5       11.67        9.69     22.95 o 
  -2   9   5        0.06      -21.42     21.42 o 
  -1   9   5       17.14       24.42     34.44 o 
   0   9   5      150.05      166.31     47.18 o 
   1   9   5        0.88       54.97     39.92 o 
   2   9   5        2.62      -14.58     33.87 o 
 -20   0   6       28.52       45.91     33.90 o 
 -19   0   6      640.09      728.83     60.69 o 
 -18   0   6      246.20      226.89     38.69 o 
 -17   0   6        2.62       -1.49     19.46 o 
 -16   0   6      490.04      438.28     24.97 o 
 -15   0   6     1129.53     1142.84     74.32 o 
 -14   0   6      230.76      214.45     26.10 o 
 -13   0   6     1153.23     1096.20     39.03 o 
 -12   0   6     1553.21     1537.50     49.70 o 
 -11   0   6       73.54       74.42     13.15 o 
 -10   0   6      269.39      328.92     15.84 o 
  -9   0   6     6276.40     6278.12    116.00 o 
  -8   0   6     4489.20     4574.57     85.54 o 
  -7   0   6        0.10        4.36      5.17 o 
  -6   0   6     1726.23     1486.35     42.87 o 
  -5   0   6    13588.80    14266.52    304.81 o 
  -4   0   6      451.63      460.17     12.36 o 
  -3   0   6     2022.14     2064.78     54.83 o 
  -2   0   6    11074.22    11785.98    256.23 o 
  -1   0   6      950.98      980.67     23.75 o 
   0   0   6      920.51     1116.56     26.94 o 
   1   0   6    11643.08    12188.83    307.00 o 
   2   0   6    13076.27    14517.11    313.53 o 
   3   0   6      962.93     1062.59     27.43 o 
   4   0   6     4736.68     4803.05    107.74 o 
   5   0   6     3631.04     3456.73     99.01 o 
   6   0   6     1462.05     1418.49     53.56 o 
   7   0   6      528.39      504.75     17.78 o 
   8   0   6     5518.84     5291.90    136.75 o 
   9   0   6     5262.85     4926.36    198.55 o 
  10   0   6     1776.38     1811.59     67.96 o 
  11   0   6     3589.50     3559.29    100.97 o 
  12   0   6      483.08      529.73     32.97 o 
  13   0   6       83.23       52.11     14.43 o 
  14   0   6      876.12      945.78     39.39 o 
  15   0   6     1246.47     1371.92     50.17 o 
  16   0   6      332.72      301.38     23.73 o 
  17   0   6      101.77       84.32     30.55 o 
  18   0   6       63.89       57.11     30.70 o 
 -19   1   6      112.71      148.20     19.15 o 
 -18   1   6       44.36       41.24     14.57 o 
 -17   1   6        3.73       -4.88     12.55 o 
 -16   1   6        2.10        2.31     11.68 o 
 -15   1   6       26.96       19.26     11.75 o 
 -14   1   6        8.12       11.52     10.59 o 
 -13   1   6        2.89       -1.56      7.76 o 
 -12   1   6       23.98       30.55      8.04 o 
 -11   1   6      110.65       96.48      7.45 o 
 -10   1   6        0.89       -2.46      4.71 o 
  -9   1   6       36.08       32.17      7.15 o 
  -8   1   6      143.61      135.85      8.40 o 
  -7   1   6        3.36        2.54      3.98 o 
  -6   1   6      379.72      405.97     11.21 o 
  -5   1   6       74.18       93.30     10.10 o 
  -4   1   6       43.07       40.21      3.48 o 
  -3   1   6      255.03      267.31      7.18 o 
  -2   1   6      162.07      184.48      5.92 o 
  -1   1   6      878.80      991.21     20.56 o 
   0   1   6     1671.15     1826.17     35.31 o 
   1   1   6       18.19       16.03      3.22 o 
   2   1   6      216.58      227.29      6.63 o 
   3   1   6       16.35       13.32      3.25 o 
   4   1   6     2233.21     2566.33     43.58 o 
   5   1   6      135.78      179.88      6.44 o 
   6   1   6       23.45       20.98      3.67 o 
   7   1   6       62.17       50.61      4.06 o 
   8   1   6       22.25       22.27      4.56 o 
   9   1   6       11.40        9.20      5.05 o 
  10   1   6      705.69      677.88     16.84 o 
  11   1   6       53.94       43.83      7.30 o 
  12   1   6      295.73      285.96     20.69 o 
  13   1   6       40.81       32.68     10.98 o 
  14   1   6       15.79        8.58     10.76 o 
  15   1   6        7.38        4.07     11.76 o 
  16   1   6        0.55        5.27     13.11 o 
  17   1   6        0.28        9.82     20.36 o 
  18   1   6        5.10       30.46     21.41 o 
 -19   2   6      391.11      483.09     36.69 o 
 -18   2   6       48.79       29.91     18.34 o 
 -17   2   6        6.53      -12.46     16.89 o 
 -16   2   6      900.19      926.77     41.41 o 
 -15   2   6     1280.66     1267.45     33.18 o 
 -14   2   6      403.22      429.45     19.97 o 
 -13   2   6     1352.91     1318.40     36.72 o 
 -12   2   6     1740.47     1803.53     44.99 o 
 -11   2   6      822.40      809.66     25.14 o 
 -10   2   6      452.42      442.86     18.00 o 
  -9   2   6      908.19      874.85     24.40 o 
  -8   2   6     6794.79     6718.00    151.13 o 
  -7   2   6       38.68       31.54      5.70 o 
  -6   2   6     7797.97     7705.35    140.45 o 
  -5   2   6     3643.19     3725.06     65.31 o 
  -4   2   6       66.62       38.41      4.14 o 
  -3   2   6     1023.96      994.20     19.84 o 
  -2   2   6     7622.87     7727.64    128.23 o 
  -1   2   6     5909.14     6435.42    101.04 o 
   0   2   6     1222.20     1206.91     24.69 o 
   1   2   6     7843.99     7814.38    139.94 o 
   2   2   6     3909.65     3832.14     65.55 o 
   3   2   6      157.48      188.71      6.61 o 
   4   2   6     2897.62     2952.51     48.87 o 
   5   2   6     2573.46     2393.32     41.07 o 
   6   2   6     1344.35     1316.62     25.34 o 
   7   2   6      461.90      442.56     15.46 o 
   8   2   6     5501.77     5410.61     84.16 o 
   9   2   6     1707.20     1624.42     39.06 o 
  10   2   6       19.33        8.72      5.62 o 
  11   2   6      845.22      820.58     28.68 o 
  12   2   6      725.10      745.02     30.98 o 
  13   2   6        1.20       -7.51      9.73 o 
  14   2   6      209.87      222.63     19.33 o 
  15   2   6     1211.92     1183.97     47.78 o 
  16   2   6      125.40      114.04     25.28 o 
  17   2   6      200.83      172.42     26.44 o 
 -18   3   6       20.14       41.51     22.60 o 
 -17   3   6       30.99       16.85     13.87 o 
 -16   3   6       14.33       22.03     15.85 o 
 -15   3   6       29.58        7.87     16.60 o 
 -14   3   6      279.77      261.70     41.04 o 
 -13   3   6      215.91      203.22     21.29 o 
 -12   3   6       18.93       15.12     12.95 o 
 -11   3   6      121.71      117.71     15.87 o 
 -10   3   6      101.04       73.45     19.24 o 
  -9   3   6       19.40        5.88      7.85 o 
  -8   3   6       12.40       15.32      7.09 o 
  -7   3   6      989.41      969.84     27.38 o 
  -6   3   6       23.34       23.41      5.35 o 
  -5   3   6      113.69      119.09      7.61 o 
  -4   3   6      565.99      528.55     14.26 o 
  -3   3   6      444.12      420.24     11.39 o 
  -2   3   6      285.43      282.12      9.92 o 
  -1   3   6     1045.24     1129.10     27.61 o 
   0   3   6      129.20      164.70     11.63 o 
   1   3   6       51.73       58.92      6.23 o 
   2   3   6       48.78       50.82      5.41 o 
   3   3   6      431.46      435.31     13.72 o 
   4   3   6      145.55      121.06      8.02 o 
   5   3   6        5.08       -1.51      5.26 o 
   6   3   6      384.91      375.91     14.31 o 
   7   3   6      796.17      746.58     21.83 o 
   8   3   6       53.00       46.51      8.57 o 
   9   3   6      342.85      296.84     15.98 o 
  10   3   6      155.11      172.67     13.73 o 
  11   3   6       53.22       43.08     11.07 o 
  12   3   6       30.16       22.04     11.03 o 
  13   3   6       80.45       80.96     12.95 o 
  14   3   6        7.21       11.10     12.84 o 
  15   3   6       19.68      -18.25     18.25 o 
  16   3   6       75.33      129.08     24.59 o 
  17   3   6        4.44       -8.83     20.77 o 
 -18   4   6      175.47      174.36     28.26 o 
 -17   4   6       18.89       -7.62     34.79 o 
 -16   4   6      290.99      273.30     29.86 o 
 -15   4   6      438.94      521.70     35.56 o 
 -14   4   6      183.81      167.20     22.36 o 
 -13   4   6      378.05      371.65     27.17 o 
 -12   4   6      898.57     1030.51     46.86 o 
 -11   4   6      267.25      230.80     17.94 o 
 -10   4   6      281.75      258.98     22.78 o 
  -9   4   6     1569.52     1476.63     87.73 o 
  -8   4   6     2180.77     2164.16     79.84 o 
  -7   4   6       23.55       11.70     12.38 o 
  -6   4   6     1805.40     1826.85     51.97 o 
  -5   4   6     3181.11     2979.73     68.29 o 
  -4   4   6      133.13      129.60      9.54 o 
  -3   4   6     1187.42     1193.34     33.14 o 
  -2   4   6     2779.11     2708.53     57.03 o 
  -1   4   6     1237.50     1287.86     38.28 o 
   0   4   6      133.43      134.06     13.17 o 
   1   4   6     5626.14     5440.12    102.42 o 
   2   4   6     1791.50     1745.08     35.06 o 
   3   4   6        6.28        9.11      5.73 o 
   4   4   6     2298.24     2324.11     54.42 o 
   5   4   6     1280.47     1337.92     36.05 o 
   6   4   6      125.31      129.04     11.54 o 
   7   4   6      240.51      206.28     17.20 o 
   8   4   6     1046.84     1090.70     38.20 o 
   9   4   6      886.58      903.30     35.32 o 
  10   4   6       15.57       11.18     10.97 o 
  11   4   6      793.91      790.76     30.86 o 
  12   4   6      287.16      296.04     31.38 o 
  13   4   6       91.44       75.53     15.94 o 
  14   4   6      132.95       68.25     20.44 o 
  15   4   6      767.23      874.85     55.94 o 
  16   4   6      268.24      248.79     26.63 o 
 -16   5   6       28.71      -20.90     20.90 o 
 -15   5   6       37.45       24.92     23.83 o 
 -14   5   6      132.91      159.52     20.85 o 
 -13   5   6      201.16      170.82     33.33 o 
 -12   5   6       38.74       40.99     17.42 o 
 -11   5   6      155.88      136.04     20.71 o 
 -10   5   6      444.90      440.25     45.36 o 
  -9   5   6       73.95       67.02     14.61 o 
  -8   5   6      308.89      305.43     21.49 o 
  -7   5   6      323.98      331.37     21.16 o 
  -6   5   6      359.81      315.45     20.06 o 
  -5   5   6        2.85        3.01      9.73 o 
  -4   5   6     1218.86     1196.69     34.91 o 
  -3   5   6      653.38      632.39     21.65 o 
  -2   5   6      100.48       95.00     12.40 o 
  -1   5   6     1056.28     1012.48     26.47 o 
   0   5   6      167.12      182.18     13.70 o 
   1   5   6      125.59      132.01     15.45 o 
   2   5   6      542.72      566.44     18.76 o 
   3   5   6     1048.67     1016.37     30.52 o 
   4   5   6      141.20      162.48     12.61 o 
   5   5   6      116.96      123.16     12.04 o 
   6   5   6       69.14       64.43     18.04 o 
   7   5   6       96.22      122.07     15.48 o 
   8   5   6      101.20      109.86     20.32 o 
   9   5   6       72.96       67.05     17.96 o 
  10   5   6      353.75      352.23     24.66 o 
  11   5   6        2.39        3.61     17.03 o 
  12   5   6        8.80        5.57     17.45 o 
  13   5   6      165.50      116.57     32.14 o 
  14   5   6      181.13      173.05     26.75 o 
  15   5   6        3.73        9.67     25.56 o 
 -15   6   6      206.22      164.81     52.95 o 
 -14   6   6       58.45       56.44     44.38 o 
 -13   6   6      154.43      121.94     24.82 o 
 -12   6   6      221.19      263.23     29.16 o 
 -11   6   6       53.58       24.09     23.13 o 
 -10   6   6       28.17        3.89     16.56 o 
  -9   6   6      549.18      498.89     33.11 o 
  -8   6   6      490.23      495.47     35.64 o 
  -7   6   6       11.02        4.98     12.67 o 
  -6   6   6      444.19      441.42     25.56 o 
  -5   6   6      850.45      939.40     36.96 o 
  -4   6   6       11.49       10.79     11.85 o 
  -3   6   6       54.37       64.30     11.63 o 
  -2   6   6      907.79      946.04     32.13 o 
  -1   6   6      635.12      659.15     24.47 o 
   0   6   6       38.04       38.67     13.02 o 
   1   6   6      873.02      851.18     30.71 o 
   2   6   6     1351.46     1407.09     35.47 o 
   3   6   6        2.52        6.48      8.71 o 
   4   6   6      438.19      482.96     29.86 o 
   5   6   6      530.47      600.78     28.57 o 
   6   6   6      195.69      203.67     20.82 o 
   7   6   6      254.11      242.68     21.36 o 
   8   6   6     1008.54     1031.89     47.78 o 
   9   6   6      316.22      312.90     24.09 o 
  10   6   6      171.99      202.56     34.40 o 
  11   6   6      148.04      183.71     33.53 o 
  12   6   6      132.57      153.65     33.55 o 
  13   6   6       20.33       20.90     26.69 o 
 -12   7   6       12.11      -11.39     25.82 o 
 -11   7   6      207.37      221.04     29.06 o 
 -10   7   6       87.27       85.24     23.19 o 
  -9   7   6        2.40      -12.88     15.97 o 
  -8   7   6       35.52       21.51     16.18 o 
  -7   7   6      528.22      540.73     31.58 o 
  -6   7   6       96.30       82.38     17.96 o 
  -5   7   6       71.54       66.18     14.82 o 
  -4   7   6      417.88      476.68     25.29 o 
  -3   7   6      310.82      305.58     21.16 o 
  -2   7   6       62.00       70.31     14.03 o 
  -1   7   6      149.36      144.85     18.72 o 
   0   7   6      732.34      759.07     28.78 o 
   1   7   6       55.93       22.28     15.37 o 
   2   7   6      134.82      129.36     23.72 o 
   3   7   6      311.18      376.31     24.91 o 
   4   7   6      305.24      319.24     24.79 o 
   5   7   6       77.75       52.11     14.80 o 
   6   7   6      232.03      214.72     21.31 o 
   7   7   6      248.21      221.74     29.75 o 
   8   7   6       12.59       22.22     21.21 o 
   9   7   6       89.47       72.67     30.10 o 
  10   7   6      226.99      197.06     50.26 o 
  11   7   6       30.15       89.97     33.27 o 
  -9   8   6       59.13       25.48     40.74 o 
  -8   8   6      156.48      121.03     26.62 o 
  -7   8   6        1.73        9.35     19.28 o 
  -6   8   6      118.21       78.04     19.10 o 
  -5   8   6      104.54      133.80     22.18 o 
  -4   8   6        1.63       -7.14     14.42 o 
  -3   8   6       59.58       73.06     28.15 o 
  -2   8   6       92.46       76.78     21.06 o 
  -1   8   6       83.09       78.51     20.76 o 
   0   8   6       10.37       27.74     24.11 o 
   1   8   6      188.96      182.54     33.38 o 
   2   8   6      188.01      176.97     43.95 o 
   3   8   6        6.76       54.61     27.57 o 
   4   8   6      100.23       94.60     33.19 o 
   5   8   6      197.08      182.58     38.27 o 
   6   8   6       59.35       36.74     30.23 o 
   7   8   6       27.69       34.42     30.36 o 
   8   8   6      232.83      202.70     39.25 o 
  -2   9   6        4.58       -9.78     36.06 o 
  -1   9   6      104.66       52.47     39.24 o 
   0   9   6       95.88       95.27     44.34 o 
   1   9   6       89.31       84.14     45.61 o 
 -19   1   7      149.75      157.41     19.61 o 
 -18   1   7      140.13      134.98     16.83 o 
 -17   1   7      435.69      406.07     22.53 o 
 -16   1   7      950.64     1008.52     55.12 o 
 -15   1   7       58.07       38.53     12.47 o 
 -14   1   7     1731.79     1728.62     48.93 o 
 -13   1   7     2744.41     2691.12     56.25 o 
 -12   1   7        2.68       -1.73      7.07 o 
 -11   1   7     1117.78     1080.85     28.31 o 
 -10   1   7     3868.18     3796.29     77.87 o 
  -9   1   7      679.72      630.49     19.30 o 
  -8   1   7     2180.67     2290.69     46.48 o 
  -7   1   7     5469.54     5331.79     91.80 o 
  -6   1   7     1213.03     1145.68     30.04 o 
  -5   1   7       15.12       12.58      3.32 o 
  -4   1   7     5825.96     5928.12    106.89 o 
  -3   1   7     4382.05     4297.24     72.95 o 
  -2   1   7     1391.21     1445.95     26.81 o 
  -1   1   7     3189.56     3015.24     52.20 o 
   0   1   7     5647.08     5539.85     93.92 o 
   1   1   7     6904.17     7388.38    123.81 o 
   2   1   7     4710.93     4652.32     79.87 o 
   3   1   7     9971.62     9785.70    153.12 o 
   4   1   7     3724.83     3726.24     57.56 o 
   5   1   7       52.01       65.20      4.99 o 
   6   1   7     1069.80      998.82     18.22 o 
   7   1   7     5442.10     5407.63     74.46 o 
   8   1   7      483.78      460.51     17.93 o 
   9   1   7     1385.91     1337.24     29.63 o 
  10   1   7     3388.18     3438.27     65.69 o 
  11   1   7      156.70      154.78     15.55 o 
  12   1   7       56.58       53.85     10.98 o 
  13   1   7      650.87      717.16     26.29 o 
  14   1   7      954.80     1017.19     32.83 o 
  15   1   7        6.73       10.63     12.07 o 
  16   1   7      860.52      937.63     38.05 o 
  17   1   7      509.58      524.75     36.29 o 
  18   1   7       81.59      114.26     24.38 o 
 -19   2   7        0.72      -14.88     21.63 o 
 -18   2   7       95.39       88.66     20.30 o 
 -17   2   7        0.10       15.72     19.51 o 
 -16   2   7       16.38       11.05     13.09 o 
 -15   2   7      233.13      227.11     14.62 o 
 -14   2   7      182.20      199.78     15.24 o 
 -13   2   7       70.74       70.22     11.40 o 
 -12   2   7      544.19      551.17     21.35 o 
 -11   2   7      144.05      142.70     11.34 o 
 -10   2   7      291.57      290.48     18.01 o 
  -9   2   7      417.61      405.01     17.77 o 
  -8   2   7       17.53       25.54      6.53 o 
  -7   2   7       71.33       92.33      7.95 o 
  -6   2   7      127.74      147.09      8.09 o 
  -5   2   7        3.37        4.66      3.87 o 
  -4   2   7        3.39        4.85      3.17 o 
  -3   2   7      188.37      229.21      7.34 o 
  -2   2   7        3.00        7.15      2.99 o 
  -1   2   7       12.40        5.74      2.87 o 
   0   2   7      458.06      549.08     12.85 o 
   1   2   7     1161.15     1168.16     22.62 o 
   2   2   7      149.86      131.40      5.73 o 
   3   2   7       49.16       63.12      5.05 o 
   4   2   7      251.18      223.79      7.85 o 
   5   2   7      509.22      491.32     13.89 o 
   6   2   7       57.33       63.87      6.29 o 
   7   2   7        0.23       -4.68      4.68 o 
   8   2   7      117.65      138.42      7.66 o 
   9   2   7       15.52       13.93      6.01 o 
  10   2   7       88.72       65.43      8.31 o 
  11   2   7        3.49       12.19      8.23 o 
  12   2   7       12.46       17.48      8.93 o 
  13   2   7        7.18       -0.49      8.71 o 
  14   2   7       12.05       21.38     13.72 o 
  15   2   7       45.14       38.49     17.53 o 
  16   2   7       20.19       -0.46     19.83 o 
  17   2   7        0.56       10.21     20.98 o 
 -18   3   7       76.10       77.67     25.01 o 
 -17   3   7      302.41      301.30     29.95 o 
 -16   3   7      151.05      156.80     20.86 o 
 -15   3   7       84.33       51.15     18.75 o 
 -14   3   7      391.93      391.34     28.84 o 
 -13   3   7      710.11      791.66     37.77 o 
 -12   3   7       20.59       31.95     13.76 o 
 -11   3   7      346.68      354.59     32.11 o 
 -10   3   7     2480.40     2486.14     76.21 o 
  -9   3   7      187.44      176.71     13.99 o 
  -8   3   7       63.93       35.84      7.81 o 
  -7   3   7     5779.35     5803.07    120.96 o 
  -6   3   7     2776.92     2851.94     57.77 o 
  -5   3   7        0.65        2.24      4.32 o 
  -4   3   7     4693.73     4618.20     88.17 o 
  -3   3   7     4629.55     4583.65     79.95 o 
  -2   3   7     1157.21     1171.18     24.07 o 
  -1   3   7     2036.20     2152.70     43.68 o 
   0   3   7     6452.18     6709.38    136.18 o 
   1   3   7     2200.60     2114.34     42.84 o 
   2   3   7     1542.17     1481.05     31.80 o 
   3   3   7     3401.09     3466.64     67.15 o 
   4   3   7     2255.10     2218.63     45.89 o 
   5   3   7        0.92        5.32      5.50 o 
   6   3   7      940.84      981.44     25.34 o 
   7   3   7     2992.06     2833.87     58.91 o 
   8   3   7       71.70       78.89     10.57 o 
   9   3   7     1905.30     1796.09     44.15 o 
  10   3   7     1911.35     1852.17     47.19 o 
  11   3   7      780.48      761.24     35.94 o 
  12   3   7       65.61       46.40     12.13 o 
  13   3   7      728.52      750.72     27.62 o 
  14   3   7      449.85      428.38     31.94 o 
  15   3   7       68.77       74.69     29.99 o 
  16   3   7      441.72      472.66     39.62 o 
  17   3   7      268.91      227.85     30.83 o 
 -18   4   7        2.37      -13.90     33.91 o 
 -17   4   7       41.63       67.81     29.52 o 
 -16   4   7       12.22       11.67     32.56 o 
 -15   4   7       60.16       50.30     20.03 o 
 -14   4   7       15.45        4.07     16.29 o 
 -13   4   7       87.40       78.86     19.21 o 
 -12   4   7      201.68      251.26     39.57 o 
 -11   4   7       54.65       61.96     15.10 o 
 -10   4   7       47.56       38.97     11.12 o 
  -9   4   7      280.32      287.98     16.32 o 
  -8   4   7      362.52      360.60     17.13 o 
  -7   4   7       38.60       38.44     10.30 o 
  -6   4   7      106.49      105.82     14.25 o 
  -5   4   7      670.50      649.62     25.77 o 
  -4   4   7      369.15      348.73     14.30 o 
  -3   4   7      122.37       96.39      9.88 o 
  -2   4   7     1055.13     1063.22     28.38 o 
  -1   4   7      753.58      751.71     19.75 o 
   0   4   7        5.87        7.32      4.46 o 
   1   4   7       10.20       18.53      5.07 o 
   2   4   7     2711.78     2727.40     51.16 o 
   3   4   7        1.14       -2.22      5.90 o 
   4   4   7      765.74      787.62     24.38 o 
   5   4   7      103.60      114.66     11.76 o 
   6   4   7       27.09       11.67      9.77 o 
   7   4   7       20.60       15.15     10.12 o 
   8   4   7      492.56      484.80     37.49 o 
   9   4   7      329.60      339.76     19.42 o 
  10   4   7       94.07       44.79     12.20 o 
  11   4   7      153.14      141.17     16.78 o 
  12   4   7      263.64      284.40     27.92 o 
  13   4   7       90.33      116.50     17.34 o 
  14   4   7       13.47        8.33     22.35 o 
  15   4   7      135.26      186.83     32.61 o 
  16   4   7       45.14       49.57     27.95 o 
 -16   5   7      122.38      117.02     32.55 o 
 -15   5   7       41.90       -0.98     17.78 o 
 -14   5   7      340.32      305.30     27.94 o 
 -13   5   7      578.41      602.99     47.44 o 
 -12   5   7       13.70       -8.01     15.10 o 
 -11   5   7       55.26       51.82     17.30 o 
 -10   5   7      641.15      677.84     63.66 o 
  -9   5   7      691.64      613.20     32.98 o 
  -8   5   7      318.49      280.81     25.38 o 
  -7   5   7     1204.42     1113.56     49.70 o 
  -6   5   7     1041.86     1012.21     36.65 o 
  -5   5   7        2.05       -3.87      9.15 o 
  -4   5   7     2003.33     1925.23     55.55 o 
  -3   5   7     1254.10     1326.96     34.63 o 
  -2   5   7       76.45       48.69      9.98 o 
  -1   5   7      776.05      816.70     25.32 o 
   0   5   7     1225.07     1229.37     39.91 o 
   1   5   7      544.25      568.17     21.37 o 
   2   5   7      786.01      720.78     23.70 o 
   3   5   7     1058.49     1024.56     30.31 o 
   4   5   7     1300.60     1201.19     39.34 o 
   5   5   7        9.17       11.79     10.21 o 
   6   5   7      321.27      295.49     22.14 o 
   7   5   7     1600.30     1545.97     62.43 o 
   8   5   7      183.60      142.66     17.58 o 
   9   5   7      138.83      167.41     20.18 o 
  10   5   7     1169.51     1214.64     45.26 o 
  11   5   7       14.07        1.48     13.45 o 
  12   5   7        7.43        8.07     23.62 o 
  13   5   7      157.64      157.84     26.04 o 
  14   5   7      216.60      229.18     37.25 o 
 -15   6   7      120.87      137.06     50.46 o 
 -14   6   7       28.58       43.87     43.46 o 
 -13   6   7       21.52       51.02     27.06 o 
 -12   6   7      180.07      195.44     27.12 o 
 -11   6   7       48.77       21.96     25.11 o 
 -10   6   7       10.54      -15.06     15.06 o 
  -9   6   7      196.98      187.32     20.51 o 
  -8   6   7      295.20      299.20     25.98 o 
  -7   6   7       44.03       38.53     14.17 o 
  -6   6   7       69.60       70.46     25.43 o 
  -5   6   7     1133.67     1121.42     40.75 o 
  -4   6   7      242.19      225.58     19.34 o 
  -3   6   7      389.82      375.46     22.92 o 
  -2   6   7      639.84      678.13     36.87 o 
  -1   6   7      112.33      124.21     12.94 o 
   0   6   7       22.90       38.98     12.92 o 
   1   6   7      646.50      670.07     31.80 o 
   2   6   7      362.57      368.71     27.52 o 
   3   6   7       12.87       17.51     11.05 o 
   4   6   7      352.86      380.74     30.05 o 
   5   6   7      537.18      567.70     28.07 o 
   6   6   7      169.04      181.58     18.53 o 
   7   6   7        1.97       18.68     13.41 o 
   8   6   7      245.68      229.03     28.64 o 
   9   6   7      336.15      330.64     25.02 o 
  10   6   7        7.89      -20.98     20.98 o 
  11   6   7      114.96       82.96     30.21 o 
  12   6   7       20.93       -4.42     31.28 o 
  13   6   7       44.98       56.24     29.17 o 
 -12   7   7        1.46      -17.45     23.31 o 
 -11   7   7      132.99       94.99     30.65 o 
 -10   7   7      366.88      394.39     33.95 o 
  -9   7   7       29.15       -1.26     17.12 o 
  -8   7   7       15.94        4.23     15.45 o 
  -7   7   7      626.20      688.47     35.18 o 
  -6   7   7       72.32       68.95     17.40 o 
  -5   7   7        9.42        2.53     12.00 o 
  -4   7   7      275.44      304.01     25.77 o 
  -3   7   7      156.74      114.16     16.47 o 
  -2   7   7       90.00       75.24     14.43 o 
  -1   7   7      300.09      310.02     23.76 o 
   0   7   7      218.85      235.91     24.01 o 
   1   7   7      223.97      221.70     27.73 o 
   2   7   7        2.48       -6.34     18.37 o 
   3   7   7      518.90      541.81     27.22 o 
   4   7   7      171.55      190.35     17.80 o 
   5   7   7       14.67       12.32     12.93 o 
   6   7   7       75.85       46.84     15.98 o 
   7   7   7      257.69      307.06     33.53 o 
   8   7   7       18.10       -2.60     23.97 o 
   9   7   7      252.69      259.86     39.14 o 
  10   7   7      251.18      266.30     40.53 o 
  11   7   7       60.33       56.77     72.52 o 
  -9   8   7       95.09       78.29     30.57 o 
  -8   8   7      142.42      125.57     26.29 o 
  -7   8   7      106.43       87.57     23.60 o 
  -6   8   7      246.92      240.47     33.52 o 
  -5   8   7      246.26      239.80     29.88 o 
  -4   8   7       10.28       10.38     15.57 o 
  -3   8   7      180.49      230.08     37.17 o 
  -2   8   7      182.79      220.09     41.85 o 
  -1   8   7      119.95      121.57     29.89 o 
   0   8   7        0.07        6.81     22.84 o 
   1   8   7      116.05      111.65     32.21 o 
   2   8   7      344.78      335.60     35.70 o 
   3   8   7       23.86       16.80     26.94 o 
   4   8   7       63.00       43.03     29.22 o 
   5   8   7      148.85      123.35     34.99 o 
   6   8   7       80.01       71.80     45.49 o 
   7   8   7        0.70      -22.33     26.38 o 
 -19   0   8      199.24      151.49     37.70 o 
 -18   0   8      607.46      677.85     59.91 o 
 -17   0   8       23.97       44.38     28.47 o 
 -16   0   8       16.53        6.28     12.29 o 
 -15   0   8     1204.19     1302.61     61.04 o 
 -14   0   8      495.96      523.27     30.44 o 
 -13   0   8       41.01       37.67     11.67 o 
 -12   0   8     3232.96     3202.56     79.09 o 
 -11   0   8     1850.61     1969.66     52.98 o 
 -10   0   8      357.11      331.77     16.70 o 
  -9   0   8     3113.68     3126.73     66.31 o 
  -8   0   8     7145.17     7388.89    146.60 o 
  -7   0   8      184.31      156.05      9.95 o 
  -6   0   8      674.63      577.61     16.94 o 
  -5   0   8     7646.34     7652.24    150.84 o 
  -4   0   8     3867.44     3950.40     88.11 o 
  -3   0   8      447.11      438.36     12.02 o 
  -2   0   8     5207.82     5202.70    102.55 o 
  -1   0   8    19469.68    20646.69    401.73 o 
   0   0   8     5065.35     5937.70    107.39 o 
   1   0   8     2346.46     2230.67     47.13 o 
   2   0   8     8360.53     9023.82    178.07 o 
   3   0   8      796.99      790.52     20.63 o 
   4   0   8     1450.57     1511.42     35.04 o 
   5   0   8     7483.67     7016.13    162.10 o 
   6   0   8     3126.72     2762.23     94.59 o 
   7   0   8      477.99      436.99     16.75 o 
   8   0   8     5461.65     5388.00    112.58 o 
   9   0   8     1414.07     1363.41     54.04 o 
  10   0   8        4.59        9.35     10.85 o 
  11   0   8     1684.19     1769.08     58.13 o 
  12   0   8      360.30      352.21     30.30 o 
  13   0   8     2059.10     2155.69     81.02 o 
  14   0   8        4.13        3.60     13.70 o 
  15   0   8      337.04      358.59     24.61 o 
  16   0   8      278.54      311.51     40.91 o 
  17   0   8       14.62        5.68     29.43 o 
 -19   1   8       14.12       -5.20     20.79 o 
 -18   1   8       18.99       -1.97     20.27 o 
 -17   1   8        0.65       -6.69     13.00 o 
 -16   1   8       16.39       18.23     13.12 o 
 -15   1   8       31.16       30.51     13.96 o 
 -14   1   8       14.31       31.49     10.64 o 
 -13   1   8       48.90       43.90      9.30 o 
 -12   1   8        0.09       -0.68      7.91 o 
 -11   1   8       35.81       23.75     10.13 o 
 -10   1   8       58.71       52.28      9.34 o 
  -9   1   8      133.76      163.89      9.98 o 
  -8   1   8        8.76        4.29      5.34 o 
  -7   1   8        6.82        6.90      4.28 o 
  -6   1   8      516.66      521.33     12.81 o 
  -5   1   8      128.57      136.99      5.71 o 
  -4   1   8      172.99      168.04      5.85 o 
  -3   1   8       52.62       44.93      3.49 o 
  -2   1   8      168.58      163.36      6.20 o 
  -1   1   8     1132.43     1282.29     23.11 o 
   0   1   8      858.98      927.34     17.88 o 
   1   1   8     2835.85     3230.56     53.50 o 
   2   1   8      984.37     1057.27     20.84 o 
   3   1   8      499.57      488.23     12.26 o 
   4   1   8      126.58      127.40      6.91 o 
   5   1   8       61.04       64.60      5.49 o 
   6   1   8      447.76      449.01     13.68 o 
   7   1   8      217.06      203.61      8.91 o 
   8   1   8      245.00      251.37     12.61 o 
   9   1   8      277.38      263.36     12.55 o 
  10   1   8       35.57       30.41      8.26 o 
  11   1   8       13.29       17.38      8.51 o 
  12   1   8       35.21       32.22     12.74 o 
  13   1   8       12.30       12.03     10.99 o 
  14   1   8        7.85        6.47     11.52 o 
  15   1   8        7.89       12.50     12.56 o 
  16   1   8       32.96        7.00     15.62 o 
  17   1   8       15.75       19.40     20.95 o 
 -19   2   8      337.09      361.96     50.40 o 
 -18   2   8      607.42      592.82     34.37 o 
 -17   2   8      112.39      172.51     22.57 o 
 -16   2   8      498.42      597.85     31.50 o 
 -15   2   8      833.57      820.01     26.06 o 
 -14   2   8      350.54      368.96     19.03 o 
 -13   2   8        2.40       -7.20      9.29 o 
 -12   2   8     1501.62     1513.25     39.63 o 
 -11   2   8     3136.37     3185.89     70.32 o 
 -10   2   8       12.23       19.73      8.61 o 
  -9   2   8     3152.42     3097.65     78.79 o 
  -8   2   8     1474.21     1407.05     32.04 o 
  -7   2   8     1735.84     1641.19     35.50 o 
  -6   2   8     1390.69     1358.20     30.01 o 
  -5   2   8     4477.38     4554.63     74.00 o 
  -4   2   8     3802.08     3922.64     60.10 o 
  -3   2   8     1190.21     1255.37     23.34 o 
  -2   2   8     2735.51     2575.85     43.16 o 
  -1   2   8     4901.78     4840.17     77.64 o 
   0   2   8       92.83       87.82      7.53 o 
   1   2   8     1186.20     1100.78     20.52 o 
   2   2   8     9730.04     9643.04    148.99 o 
   3   2   8      486.90      499.54     10.95 o 
   4   2   8      851.08      810.46     16.62 o 
   5   2   8     5491.78     5421.56     88.40 o 
   6   2   8     3618.81     3520.47     60.11 o 
   7   2   8      389.12      401.91     16.65 o 
   8   2   8     2212.09     2102.87     37.18 o 
   9   2   8     1159.51     1134.70     25.72 o 
  10   2   8       22.56       12.60      7.42 o 
  11   2   8      448.43      482.53     20.63 o 
  12   2   8     1568.04     1560.94     36.84 o 
  13   2   8      234.61      223.44     32.05 o 
  14   2   8      120.47      128.37     18.04 o 
  15   2   8      522.56      518.97     46.61 o 
  16   2   8      571.76      548.91     37.56 o 
  17   2   8       14.59       16.31     21.98 o 
 -18   3   8       11.08        0.49     32.16 o 
 -17   3   8       58.04       42.64     14.97 o 
 -16   3   8      102.77      137.56     23.27 o 
 -15   3   8        4.32       -9.26     24.20 o 
 -14   3   8        6.44       23.73     15.89 o 
 -13   3   8      192.95      193.07     23.17 o 
 -12   3   8      134.78      123.96     19.56 o 
 -11   3   8       85.15       98.23     15.13 o 
 -10   3   8      751.62      783.53     63.90 o 
  -9   3   8       19.44        8.76      8.26 o 
  -8   3   8       12.11        7.60      7.01 o 
  -7   3   8      382.40      383.20     17.67 o 
  -6   3   8      484.35      434.34     15.35 o 
  -5   3   8       37.89       30.07      6.16 o 
  -4   3   8      453.11      453.13     13.86 o 
  -3   3   8      143.51      149.12      8.62 o 
  -2   3   8        1.71        2.12      3.74 o 
  -1   3   8        6.84        8.83      4.36 o 
   0   3   8      109.87      114.34      9.71 o 
   1   3   8      809.22      790.44     18.24 o 
   2   3   8       70.13       60.15      7.69 o 
   3   3   8     2088.19     2050.27     42.53 o 
   4   3   8      618.66      550.11     16.58 o 
   5   3   8        7.28        4.91      7.06 o 
   6   3   8      171.30      152.00     12.61 o 
   7   3   8      357.31      365.92     19.33 o 
   8   3   8       82.93       72.84     10.55 o 
   9   3   8       66.61       47.98     11.49 o 
  10   3   8       29.71       25.40     10.41 o 
  11   3   8       11.13       21.86     11.16 o 
  12   3   8       15.72        6.98     11.29 o 
  13   3   8       56.24       46.66     12.79 o 
  14   3   8        3.05        0.26     13.91 o 
  15   3   8       39.08       39.91     21.33 o 
  16   3   8        8.90        8.18     27.60 o 
 -17   4   8       10.61        2.36     23.56 o 
 -16   4   8      133.82      165.90     33.79 o 
 -15   4   8      443.46      417.99     32.62 o 
 -14   4   8      187.46      179.14     23.79 o 
 -13   4   8       53.65       54.03     16.79 o 
 -12   4   8     1066.46     1099.02     66.19 o 
 -11   4   8      732.39      681.24     33.72 o 
 -10   4   8       67.89       57.93     12.33 o 
  -9   4   8      890.40      929.61     29.83 o 
  -8   4   8     1340.31     1281.18     44.28 o 
  -7   4   8      674.24      631.39     22.47 o 
  -6   4   8      450.86      477.68     27.86 o 
  -5   4   8     2763.71     2606.69     65.34 o 
  -4   4   8     1257.53     1285.58     35.39 o 
  -3   4   8      428.99      385.00     13.70 o 
  -2   4   8     2432.56     2437.92     50.62 o 
  -1   4   8     2902.09     2895.05     58.57 o 
   0   4   8      240.90      219.14     10.08 o 
   1   4   8     1876.80     1872.27     40.67 o 
   2   4   8     1740.32     1798.86     39.55 o 
   3   4   8       26.65       44.66      7.70 o 
   4   4   8        4.62        6.66      8.52 o 
   5   4   8     1576.71     1522.90     54.39 o 
   6   4   8     1463.46     1341.31     37.43 o 
   7   4   8      125.32       93.83     12.37 o 
   8   4   8     1425.73     1342.46     39.43 o 
   9   4   8      884.76      901.23     36.63 o 
  10   4   8      165.41      184.98     16.67 o 
  11   4   8      495.23      489.12     23.43 o 
  12   4   8      921.47      980.46     41.78 o 
  13   4   8      635.49      672.59     41.70 o 
  14   4   8       83.17       86.28     28.39 o 
  15   4   8      336.21      362.83     46.19 o 
 -16   5   8       56.18       49.73     25.19 o 
 -15   5   8        0.01       13.01     18.32 o 
 -14   5   8      154.20      179.79     24.11 o 
 -13   5   8      318.68      313.22     27.28 o 
 -12   5   8        8.22       40.34     21.56 o 
 -11   5   8      128.26      113.10     20.95 o 
 -10   5   8      152.58      143.42     21.36 o 
  -9   5   8      253.77      251.23     25.37 o 
  -8   5   8       16.22        4.68     11.58 o 
  -7   5   8      505.04      505.11     26.93 o 
  -6   5   8      337.65      352.68     29.28 o 
  -5   5   8        3.35       -4.95      9.50 o 
  -4   5   8      887.46      841.32     31.77 o 
  -3   5   8      238.34      235.06     15.49 o 
  -2   5   8        7.85       -2.70      8.26 o 
  -1   5   8      131.67      131.72     11.65 o 
   0   5   8      448.03      438.16     25.85 o 
   1   5   8      526.21      519.13     20.79 o 
   2   5   8        0.24       -3.02      7.49 o 
   3   5   8      354.36      355.60     21.61 o 
   4   5   8      179.19      207.82     22.65 o 
   5   5   8       60.66       51.30     12.18 o 
   6   5   8        4.33        9.15     11.34 o 
   7   5   8      500.57      467.95     26.22 o 
   8   5   8      252.38      228.38     20.40 o 
   9   5   8        5.50      -12.28     12.88 o 
  10   5   8      542.06      503.72     29.43 o 
  11   5   8      124.14      106.57     18.01 o 
  12   5   8       10.57        7.16     18.78 o 
  13   5   8       58.01       47.64     21.19 o 
  14   5   8      186.58      182.24     27.40 o 
 -15   6   8      204.86      308.30     63.45 o 
 -14   6   8       60.81       91.10     46.09 o 
 -13   6   8        1.80        7.61     26.78 o 
 -12   6   8      285.88      320.93     31.63 o 
 -11   6   8      194.95      187.63     25.39 o 
 -10   6   8       10.86       -4.74     15.80 o 
  -9   6   8      280.15      279.57     23.54 o 
  -8   6   8      698.77      738.50     34.48 o 
  -7   6   8      111.49       78.50     15.90 o 
  -6   6   8       39.93       53.31     14.61 o 
  -5   6   8      774.88      824.21     51.66 o 
  -4   6   8     1068.66     1104.49     40.20 o 
  -3   6   8       11.62       12.48     11.80 o 
  -2   6   8     1039.42      981.02     30.92 o 
  -1   6   8     1256.94     1228.03     35.03 o 
   0   6   8        1.83      -11.32     11.32 o 
   1   6   8      136.95      108.15     19.83 o 
   2   6   8      991.40     1066.14     35.98 o 
   3   6   8      105.69       85.20     12.36 o 
   4   6   8      500.78      520.42     33.49 o 
   5   6   8      690.66      740.62     42.39 o 
   6   6   8      215.08      220.72     24.29 o 
   7   6   8        0.88      -13.03     13.46 o 
   8   6   8      272.18      242.17     35.40 o 
   9   6   8      353.96      338.75     32.67 o 
  10   6   8        4.19       17.56     20.19 o 
  11   6   8      354.27      338.28     41.24 o 
  12   6   8      138.83      148.60     84.48 o 
 -12   7   8       21.36        7.07     26.53 o 
 -11   7   8       75.13       73.16     29.74 o 
 -10   7   8      258.18      234.51     40.91 o 
  -9   7   8        7.22       31.53     18.54 o 
  -8   7   8        0.48       11.42     18.36 o 
  -7   7   8      188.98      235.73     23.40 o 
  -6   7   8      804.49      912.36     40.41 o 
  -5   7   8       48.28       24.12     15.07 o 
  -4   7   8      524.48      529.36     26.81 o 
  -3   7   8      514.86      488.49     25.46 o 
  -2   7   8       18.22       -4.29     22.68 o 
  -1   7   8       27.35       24.44     17.90 o 
   0   7   8      364.39      394.59     28.80 o 
   1   7   8      483.37      453.75     30.29 o 
   2   7   8      130.11      146.19     28.21 o 
   3   7   8      218.05      263.78     30.58 o 
   4   7   8      152.76      173.06     16.86 o 
   5   7   8        4.34       25.76     14.02 o 
   6   7   8       51.08       36.43     22.76 o 
   7   7   8      238.12      247.36     38.17 o 
   8   7   8      103.49      182.92     39.35 o 
   9   7   8       37.99       10.84     25.53 o 
  10   7   8      276.38      280.49     41.36 o 
  -9   8   8       56.16        8.45     25.99 o 
  -8   8   8       64.13       49.93     23.39 o 
  -7   8   8       72.93      114.12     25.65 o 
  -6   8   8       55.34        7.67     28.07 o 
  -5   8   8       43.45       64.02     17.80 o 
  -4   8   8       55.54       52.67     19.33 o 
  -3   8   8        3.02       -6.74     21.69 o 
  -2   8   8       97.91       81.17     27.82 o 
  -1   8   8      255.90      275.31     81.72 o 
   0   8   8       11.76       -7.03     22.16 o 
   1   8   8       88.06      143.30     43.47 o 
   2   8   8      291.71      275.97     41.46 o 
   3   8   8       32.96       15.42     33.54 o 
   4   8   8       23.53       19.88     28.47 o 
   5   8   8      280.79      347.97     84.60 o 
   6   8   8      112.22       66.51     31.27 o 
   7   8   8        1.51       -4.17     27.67 o 
 -19   1   9      564.90      610.52     88.70 o 
 -18   1   9       65.60       54.94     15.15 o 
 -17   1   9      882.87      904.90     50.37 o 
 -16   1   9      635.22      682.33     36.16 o 
 -15   1   9       26.29       40.92     12.85 o 
 -14   1   9      414.72      372.25     18.47 o 
 -13   1   9     1901.92     1817.43     41.38 o 
 -12   1   9      798.04      838.48     25.20 o 
 -11   1   9      678.51      601.44     23.46 o 
 -10   1   9     2277.88     2379.84     54.45 o 
  -9   1   9     1313.93     1273.67     32.35 o 
  -8   1   9       36.50       36.33      7.82 o 
  -7   1   9     1984.52     2013.83     38.21 o 
  -6   1   9     5010.14     4865.67     70.10 o 
  -5   1   9     1744.34     1874.57     33.01 o 
  -4   1   9     2044.04     2070.53     31.80 o 
  -3   1   9     5635.75     5492.12     87.19 o 
  -2   1   9     1658.04     1599.98     28.13 o 
  -1   1   9      955.41      975.77     18.82 o 
   0   1   9     8865.83     8938.57    140.28 o 
   1   1   9     5614.44     5535.58     89.20 o 
   2   1   9      581.16      607.83     15.19 o 
   3   1   9     2059.33     1954.29     32.75 o 
   4   1   9     6020.54     5950.15     95.60 o 
   5   1   9     1054.94     1023.20     20.58 o 
   6   1   9     1382.24     1348.41     25.83 o 
   7   1   9     4310.24     4193.95     71.23 o 
   8   1   9     1709.16     1611.10     69.40 o 
   9   1   9        2.68        0.10      7.05 o 
  10   1   9     1480.10     1475.20     34.46 o 
  11   1   9     1329.37     1293.12     31.97 o 
  12   1   9       29.95       15.86     10.64 o 
  13   1   9      544.52      613.20     25.02 o 
  14   1   9     1200.92     1239.65     37.92 o 
  15   1   9      228.65      227.45     22.65 o 
  16   1   9       34.14       78.82     17.56 o 
  17   1   9      548.25      586.07     38.03 o 
 -19   2   9        7.04      -15.25     23.11 o 
 -18   2   9      169.56      164.97     26.23 o 
 -17   2   9       10.95       -8.71     16.15 o 
 -16   2   9      126.88      127.96     14.94 o 
 -15   2   9       91.99      102.93     13.85 o 
 -14   2   9        7.82       12.24     10.66 o 
 -13   2   9       43.71       30.98     10.37 o 
 -12   2   9      140.38      129.55     12.43 o 
 -11   2   9        1.63        5.90      9.10 o 
 -10   2   9        4.05       12.26      8.68 o 
  -9   2   9       22.74       36.61      8.90 o 
  -8   2   9       56.89       55.66      7.18 o 
  -7   2   9      115.89      118.15      8.22 o 
  -6   2   9      109.93      125.06      6.89 o 
  -5   2   9      333.99      320.34      9.82 o 
  -4   2   9       37.47       42.46      4.00 o 
  -3   2   9        9.93       10.28      3.32 o 
  -2   2   9       57.64       68.71      4.60 o 
  -1   2   9       24.09        9.92      3.50 o 
   0   2   9      689.80      706.01     16.56 o 
   1   2   9      464.67      473.94     10.85 o 
   2   2   9     1196.58     1217.56     21.91 o 
   3   2   9        7.24        2.55      4.46 o 
   4   2   9      266.46      311.09      9.88 o 
   5   2   9      377.46      399.40     12.53 o 
   6   2   9      312.66      329.55     12.75 o 
   7   2   9      106.36      108.85      8.98 o 
   8   2   9       62.90       58.95      7.74 o 
   9   2   9       35.29       34.08     12.09 o 
  10   2   9        5.68        1.27      8.42 o 
  11   2   9       60.87       71.29     10.51 o 
  12   2   9       72.03       76.45     13.08 o 
  13   2   9       10.14        3.39     11.23 o 
  14   2   9       21.12       47.68     15.68 o 
  15   2   9       12.19       35.15     18.33 o 
  16   2   9       88.91       61.56     42.05 o 
  17   2   9        7.26       11.80     21.67 o 
 -18   3   9        0.24       16.04     22.92 o 
 -17   3   9      262.02      304.79     21.62 o 
 -16   3   9      430.13      518.98     85.47 o 
 -15   3   9        5.73       -3.07     15.78 o 
 -14   3   9       13.33       22.27     16.51 o 
 -13   3   9     1285.82     1345.64     52.59 o 
 -12   3   9     1098.01     1056.93     43.65 o 
 -11   3   9       41.99       36.72     18.18 o 
 -10   3   9     4072.11     4031.22    133.32 o 
  -9   3   9      688.89      694.46     26.09 o 
  -8   3   9        0.39       -6.03      6.03 o 
  -7   3   9     1713.19     1603.93     35.43 o 
  -6   3   9     6690.47     6627.01    114.11 o 
  -5   3   9      523.54      519.21     13.10 o 
  -4   3   9     2064.34     2046.73     39.61 o 
  -3   3   9     5114.63     5160.48     89.86 o 
  -2   3   9     1045.93     1029.62     24.69 o 
  -1   3   9      290.97      249.35     11.06 o 
   0   3   9     3414.27     3477.72     74.54 o 
   1   3   9     3120.27     3104.17     60.53 o 
   2   3   9       35.18       33.16      5.47 o 
   3   3   9     1487.34     1613.77     39.24 o 
   4   3   9     1063.11     1088.95     29.86 o 
   5   3   9      264.57      276.24     17.80 o 
   6   3   9     1565.72     1503.68     36.90 o 
   7   3   9     2864.28     2630.81     57.52 o 
   8   3   9     1491.77     1394.66     36.45 o 
   9   3   9      138.31      129.37     13.15 o 
  10   3   9      518.99      511.94     22.09 o 
  11   3   9     1251.78     1232.34     40.49 o 
  12   3   9      131.29       87.77     16.30 o 
  13   3   9      611.03      611.71     25.81 o 
  14   3   9      404.76      383.35     26.41 o 
  15   3   9      143.26      107.37     32.33 o 
  16   3   9        8.37       -9.01     20.91 o 
 -17   4   9        6.79       -2.32     23.57 o 
 -16   4   9        3.15       28.21     21.32 o 
 -15   4   9      101.43       97.37     22.18 o 
 -14   4   9       31.61       33.64     17.62 o 
 -13   4   9        8.23        9.34     16.23 o 
 -12   4   9      241.13      248.84     35.09 o 
 -11   4   9      254.86      227.35     27.61 o 
 -10   4   9        4.88        7.99     10.97 o 
  -9   4   9       37.92       35.93      9.87 o 
  -8   4   9      418.84      414.08     18.98 o 
  -7   4   9      666.02      649.57     23.41 o 
  -6   4   9      454.97      438.00     18.43 o 
  -5   4   9      989.03     1011.42     27.67 o 
  -4   4   9      820.08      790.20     32.96 o 
  -3   4   9       41.82       34.67      6.75 o 
  -2   4   9      154.30      141.15      8.67 o 
  -1   4   9     1390.61     1415.68     32.58 o 
   0   4   9       11.37        9.53      5.96 o 
   1   4   9       15.42       17.33      5.76 o 
   2   4   9      253.73      265.94     15.15 o 
   3   4   9      106.28      108.04     10.10 o 
   4   4   9      343.10      339.44     16.14 o 
   5   4   9      158.37      154.53     12.68 o 
   6   4   9      166.32      157.00     18.95 o 
   7   4   9        0.12        7.30      9.58 o 
   8   4   9      286.30      301.30     20.25 o 
   9   4   9      570.25      587.82     35.78 o 
  10   4   9      120.53      153.51     15.41 o 
  11   4   9       63.87       65.63     13.91 o 
  12   4   9      161.66      174.77     17.59 o 
  13   4   9       43.28       30.93     22.09 o 
  14   4   9       29.93       30.24     39.35 o 
  15   4   9        1.95      -16.93     25.69 o 
 -16   5   9      124.92      103.24     29.19 o 
 -15   5   9       93.86       81.91     26.05 o 
 -14   5   9       61.09       71.16     21.29 o 
 -13   5   9      630.92      696.40     50.45 o 
 -12   5   9      390.45      409.67     30.04 o 
 -11   5   9      154.76      196.54     30.22 o 
 -10   5   9      590.97      516.42     38.06 o 
  -9   5   9      880.43      890.83     36.52 o 
  -8   5   9       17.29       20.87     16.59 o 
  -7   5   9      658.66      688.91     30.05 o 
  -6   5   9      835.03      900.56     34.63 o 
  -5   5   9      459.18      460.54     23.97 o 
  -4   5   9      433.31      440.18     33.65 o 
  -3   5   9     1020.84     1043.11     32.58 o 
  -2   5   9      233.24      215.05     15.09 o 
  -1   5   9      197.78      180.38     15.06 o 
   0   5   9     1622.78     1649.25     42.21 o 
   1   5   9     1904.83     1893.34     52.93 o 
   2   5   9       42.64       31.86     12.67 o 
   3   5   9      584.03      626.74     25.85 o 
   4   5   9     1926.86     1952.79     56.62 o 
   5   5   9      230.04      215.88     17.53 o 
   6   5   9      191.71      166.86     16.87 o 
   7   5   9      702.52      682.70     31.04 o 
   8   5   9      375.42      374.38     28.67 o 
   9   5   9       40.48       53.55     16.25 o 
  10   5   9      363.16      412.69     26.21 o 
  11   5   9      244.50      207.26     23.38 o 
  12   5   9       55.68       50.15     21.27 o 
  13   5   9      153.42      138.82     25.24 o 
  14   5   9      627.73      685.23    113.57 o 
 -14   6   9      125.70      135.90     50.99 o 
 -13   6   9        9.23      -10.22     39.49 o 
 -12   6   9      275.73      301.85     37.65 o 
 -11   6   9      222.00      178.09     38.23 o 
 -10   6   9       49.71       24.91     15.57 o 
  -9   6   9       86.41       86.92     17.69 o 
  -8   6   9      493.42      513.01     29.14 o 
  -7   6   9      206.85      256.51     22.06 o 
  -6   6   9       31.94       20.67     12.73 o 
  -5   6   9      762.11      814.97     36.55 o 
  -4   6   9      201.46      236.18     19.70 o 
  -3   6   9       89.42       98.11     15.10 o 
  -2   6   9      205.15      180.53     14.93 o 
  -1   6   9      226.31      235.03     18.79 o 
   0   6   9      131.58      171.51     19.72 o 
   1   6   9      458.85      500.24     34.42 o 
   2   6   9      896.19      937.42     33.33 o 
   3   6   9      113.16      134.59     14.51 o 
   4   6   9        6.65       13.77     11.46 o 
   5   6   9      372.94      409.47     38.56 o 
   6   6   9      175.21      131.50     17.67 o 
   7   6   9      110.19       99.38     17.79 o 
   8   6   9       26.26        2.62     14.97 o 
   9   6   9      144.99      127.04     25.98 o 
  10   6   9       84.33       78.53     27.24 o 
  11   6   9      274.17      332.83     45.66 o 
  12   6   9       82.30       97.19     36.52 o 
 -12   7   9       57.40       40.01     29.53 o 
 -11   7   9       18.71       20.24     25.86 o 
 -10   7   9      238.33      223.53     28.74 o 
  -9   7   9       13.51        0.26     17.42 o 
  -8   7   9        1.84       17.97     17.58 o 
  -7   7   9      164.01      203.02     23.00 o 
  -6   7   9      179.70      147.92     29.76 o 
  -5   7   9       71.13       42.88     16.27 o 
  -4   7   9       13.80       -1.57     12.61 o 
  -3   7   9      433.98      437.81     28.85 o 
  -2   7   9      333.04      330.72     30.47 o 
  -1   7   9        3.53       13.55     18.32 o 
   0   7   9      363.00      309.27     27.15 o 
   1   7   9      252.68      278.33     26.69 o 
   2   7   9      261.21      229.45     34.74 o 
   3   7   9      313.67      287.42     18.14 o 
   4   7   9      244.62      242.24     19.13 o 
   5   7   9        2.03        3.49     13.02 o 
   6   7   9      191.56      160.02     35.18 o 
   7   7   9      354.15      291.29     66.53 o 
   8   7   9      184.33      217.18     56.10 o 
   9   7   9        8.72       39.61     28.14 o 
  10   7   9       84.07      117.69     49.76 o 
  -8   8   9        8.85       -0.71     24.27 o 
  -7   8   9      133.10      164.81     27.38 o 
  -6   8   9       54.06       63.73     22.42 o 
  -5   8   9      271.22      246.85     28.89 o 
  -4   8   9      132.50      162.58     32.93 o 
  -3   8   9        0.30       -7.75     23.13 o 
  -2   8   9       37.57       33.78     26.63 o 
  -1   8   9      305.76      347.74     42.12 o 
   0   8   9      155.84      159.85     33.30 o 
   1   8   9       14.38       27.87     29.51 o 
   2   8   9      529.68      518.56     56.97 o 
   3   8   9       51.16       73.41     32.49 o 
   4   8   9       34.68       22.76     28.92 o 
   5   8   9      136.09      126.01     34.67 o 
   6   8   9      129.96      131.34     36.10 o 
 -19   0  10        3.42        7.46     32.93 o 
 -18   0  10     1523.27     1668.17    100.91 o 
 -17   0  10      110.10      118.70     26.04 o 
 -16   0  10        5.57       -3.38     36.54 o 
 -15   0  10      750.00      736.64     46.18 o 
 -14   0  10     1457.62     1612.92     53.29 o 
 -13   0  10      233.18      169.70     15.23 o 
 -12   0  10     2539.78     2499.76     86.85 o 
 -11   0  10     2867.05     2844.51     70.73 o 
 -10   0  10       99.45       86.60     18.28 o 
  -9   0  10      495.10      554.16     19.44 o 
  -8   0  10     3322.37     3014.72     82.38 o 
  -7   0  10     2057.83     1981.08     49.47 o 
  -6   0  10        1.29        2.00      4.33 o 
  -5   0  10     4421.38     4061.95     91.58 o 
  -4   0  10    16602.76    17023.64    329.56 o 
  -3   0  10     2196.07     2365.68     49.36 o 
  -2   0  10     2588.47     2572.93     49.04 o 
  -1   0  10     5959.37     5988.81    108.82 o 
   0   0  10      465.78      459.01     11.79 o 
   1   0  10     1387.24     1340.05     27.69 o 
   2   0  10     4542.86     4499.04     92.25 o 
   3   0  10     3573.49     3712.74     77.72 o 
   4   0  10      165.20      135.25      8.74 o 
   5   0  10     7508.25     7585.97    152.95 o 
   6   0  10      482.06      458.06     17.27 o 
   7   0  10       42.80       38.49      8.23 o 
   8   0  10      256.83      253.63     14.05 o 
   9   0  10     2091.24     2039.22    110.84 o 
  10   0  10     4803.46     4724.43    281.12 o 
  11   0  10      153.74      169.83     17.32 o 
  12   0  10      431.85      472.25     26.28 o 
  13   0  10      349.94      434.66     25.91 o 
  14   0  10      171.13      147.20     25.76 o 
  15   0  10      295.35      383.88     44.94 o 
  16   0  10      757.90      704.40     59.22 o 
  17   0  10       89.11       36.61     30.14 o 
 -19   1  10        6.58      -20.35     20.35 o 
 -18   1  10       66.71       94.02     16.04 o 
 -17   1  10       81.99       75.06     15.03 o 
 -16   1  10       21.95        9.20     14.52 o 
 -15   1  10        1.53      -11.61     11.61 o 
 -14   1  10        9.40       13.17     10.21 o 
 -13   1  10       35.73       13.87      8.66 o 
 -12   1  10       16.18        0.99     12.22 o 
 -11   1  10       55.58       42.32      9.48 o 
 -10   1  10       50.50       64.82     10.25 o 
  -9   1  10       62.59       51.41      7.71 o 
  -8   1  10      369.88      391.43     12.61 o 
  -7   1  10       28.45       29.14      4.73 o 
  -6   1  10       78.21       70.91      4.97 o 
  -5   1  10     1043.37     1088.20     18.95 o 
  -4   1  10      180.18      173.95      6.07 o 
  -3   1  10      473.38      454.06     10.95 o 
  -2   1  10      280.30      308.05      8.83 o 
  -1   1  10        0.02       -3.04      3.04 o 
   0   1  10      566.44      591.15     12.90 o 
   1   1  10      319.32      357.65     10.46 o 
   2   1  10      907.72      977.64     19.31 o 
   3   1  10      235.08      204.43      8.54 o 
   4   1  10        7.60        6.57      4.40 o 
   5   1  10      150.53      134.71      7.37 o 
   6   1  10      412.03      438.82     13.00 o 
   7   1  10        0.94       -5.50      5.50 o 
   8   1  10       69.25       74.09      9.44 o 
   9   1  10      189.06      155.07     15.02 o 
  10   1  10        0.36       -8.11      8.11 o 
  11   1  10       42.38       35.20     10.12 o 
  12   1  10       34.60       26.96     11.43 o 
  13   1  10       89.61       97.02     13.97 o 
  14   1  10        1.41       -8.69     15.18 o 
  15   1  10        0.25       -6.88     15.18 o 
  16   1  10        4.82      -15.42     15.42 o 
  17   1  10       22.39      -13.18     28.42 o 
 -19   2  10      157.08       99.01     35.50 o 
 -18   2  10      471.24      505.95    133.75 o 
 -17   2  10      192.15      216.27     25.58 o 
 -16   2  10        2.80        5.81     10.63 o 
 -15   2  10      649.44      708.38     24.59 o 
 -14   2  10      786.22      779.76     28.14 o 
 -13   2  10      202.34      226.67     15.80 o 
 -12   2  10     1634.81     1747.34     50.50 o 
 -11   2  10     2076.77     1987.30     55.51 o 
 -10   2  10      714.97      704.56     26.56 o 
  -9   2  10      625.00      622.57     21.06 o 
  -8   2  10      760.18      776.48     21.31 o 
  -7   2  10     4159.42     4261.55     82.37 o 
  -6   2  10       47.16       48.44      5.48 o 
  -5   2  10     3096.06     3005.26     50.98 o 
  -4   2  10     4600.01     4701.33     72.26 o 
  -3   2  10      177.94      158.04      7.66 o 
  -2   2  10     1629.93     1474.67     25.91 o 
  -1   2  10     6837.39     6616.10    112.93 o 
   0   2  10      684.17      713.48     23.62 o 
   1   2  10      326.24      283.26      9.99 o 
   2   2  10     8835.81     8768.10    130.64 o 
   3   2  10     6208.13     6080.24     92.73 o 
   4   2  10      202.69      214.38      9.15 o 
   5   2  10     1326.73     1347.88     27.45 o 
   6   2  10     1856.93     1975.60     40.15 o 
   7   2  10      215.38      234.76     13.44 o 
   8   2  10      583.73      538.65     30.55 o 
   9   2  10     2243.17     2104.08     85.55 o 
  10   2  10      491.45      446.32     18.80 o 
  11   2  10       43.79       19.74      9.55 o 
  12   2  10     1294.30     1412.40     36.93 o 
  13   2  10      635.92      691.49     30.49 o 
  14   2  10       16.44       14.18     17.42 o 
  15   2  10      300.71      305.28     30.15 o 
  16   2  10      724.51      646.93     41.60 o 
 -18   3  10        0.01       24.59     24.08 o 
 -17   3  10       13.33       10.63     15.60 o 
 -16   3  10      162.65      186.88     31.89 o 
 -15   3  10       22.59        8.36     17.62 o 
 -14   3  10       78.99       58.80     23.14 o 
 -13   3  10      273.05      238.63     24.75 o 
 -12   3  10       12.01       26.14     14.22 o 
 -11   3  10      107.85      104.90     28.76 o 
 -10   3  10      172.53      176.34     15.49 o 
  -9   3  10       67.14       35.60      7.15 o 
  -8   3  10      165.41      159.01     13.32 o 
  -7   3  10       23.43       20.16      5.64 o 
  -6   3  10      414.18      413.19     15.59 o 
  -5   3  10        1.72        1.46      4.18 o 
  -4   3  10        4.24        1.94      4.18 o 
  -3   3  10      275.67      241.06      8.71 o 
  -2   3  10      745.79      709.03     17.13 o 
  -1   3  10        0.39        0.07      4.23 o 
   0   3  10     2260.64     2139.43     47.31 o 
   1   3  10      516.01      530.08     15.24 o 
   2   3  10       79.91       78.63      6.60 o 
   3   3  10      496.00      501.53     14.29 o 
   4   3  10      183.19      195.80      9.41 o 
   5   3  10       49.04       53.61      6.93 o 
   6   3  10        7.88       24.90      8.51 o 
   7   3  10       14.50       17.77      8.87 o 
   8   3  10       99.13       79.95     11.35 o 
   9   3  10        5.13        0.92      9.85 o 
  10   3  10       44.04       21.70     19.06 o 
  11   3  10       65.29       64.78     15.51 o 
  12   3  10       39.08       55.69     15.59 o 
  13   3  10       45.07       14.84     15.26 o 
  14   3  10      120.34       96.79     26.79 o 
  15   3  10      145.43      154.42     34.53 o 
  16   3  10        0.04       -3.64     21.72 o 
 -17   4  10       40.93        7.46     24.64 o 
 -16   4  10       19.23        0.10     18.25 o 
 -15   4  10      177.26      212.01     26.51 o 
 -14   4  10      305.62      294.95     27.08 o 
 -13   4  10      349.33      293.80     26.33 o 
 -12   4  10      427.14      382.73     42.49 o 
 -11   4  10     1267.19     1257.49     48.85 o 
 -10   4  10      565.72      598.56     27.26 o 
  -9   4  10      403.91      347.97     20.18 o 
  -8   4  10     1063.72     1075.51     32.57 o 
  -7   4  10      733.92      827.77     27.25 o 
  -6   4  10        0.76       -0.08      7.59 o 
  -5   4  10     2473.05     2571.10     55.00 o 
  -4   4  10     3564.09     3636.98     66.83 o 
  -3   4  10       28.03       25.43      7.12 o 
  -2   4  10      781.31      800.19     20.54 o 
  -1   4  10      792.04      788.71     21.83 o 
   0   4  10      573.51      635.35     19.01 o 
   1   4  10       29.20       22.18      7.06 o 
   2   4  10     2775.75     2719.27     61.81 o 
   3   4  10     2124.66     2033.83     49.12 o 
   4   4  10      177.86      199.22     15.22 o 
   5   4  10     1904.97     1847.62     47.20 o 
   6   4  10     1262.49     1299.59     37.62 o 
   7   4  10      157.41      151.58     16.84 o 
   8   4  10      490.87      468.35     34.79 o 
   9   4  10     1729.66     1735.16     45.53 o 
  10   4  10      867.14      872.93     30.72 o 
  11   4  10      139.69      132.32     16.29 o 
  12   4  10      408.06      419.70     48.63 o 
  13   4  10      106.99      120.96     31.51 o 
  14   4  10       16.81       63.01     49.19 o 
  15   4  10      143.68      122.23     32.61 o 
 -16   5  10       21.17       -7.67     22.79 o 
 -15   5  10       45.16       18.04     62.37 o 
 -14   5  10       11.63      -17.00     17.00 o 
 -13   5  10      146.62      175.17     23.57 o 
 -12   5  10      177.74      201.57     26.90 o 
 -11   5  10       32.96       24.44     15.49 o 
 -10   5  10      101.74      113.36     17.48 o 
  -9   5  10      231.62      205.01     30.65 o 
  -8   5  10       44.25       39.73     16.71 o 
  -7   5  10      313.47      310.48     21.37 o 
  -6   5  10      302.11      319.67     21.23 o 
  -5   5  10       54.40       83.06     13.41 o 
  -4   5  10       47.57       54.76     11.24 o 
  -3   5  10      627.35      668.26     25.48 o 
  -2   5  10      309.63      313.68     19.91 o 
  -1   5  10       24.75       13.12      6.56 o 
   0   5  10      373.12      395.36     16.07 o 
   1   5  10      332.82      349.31     19.56 o 
   2   5  10      282.51      243.42     23.27 o 
   3   5  10       88.29       70.18     11.78 o 
   4   5  10     1016.71     1014.63     36.23 o 
   5   5  10      142.18      169.87     19.09 o 
   6   5  10       68.04       34.63     13.31 o 
   7   5  10      225.45      222.30     20.69 o 
   8   5  10      440.59      428.04     26.71 o 
   9   5  10       67.89       52.31     13.35 o 
  10   5  10      309.52      333.07     23.64 o 
  11   5  10      286.39      316.62     27.62 o 
  12   5  10       94.93      128.04     25.51 o 
  13   5  10        9.99       45.96     29.68 o 
 -14   6  10      168.81      212.26     59.79 o 
 -13   6  10       32.92       11.56     39.47 o 
 -12   6  10      255.62      252.96     37.55 o 
 -11   6  10      493.99      476.78     36.08 o 
 -10   6  10       97.67      106.56     19.63 o 
  -9   6  10       35.71       32.51     15.33 o 
  -8   6  10      608.29      595.13     34.37 o 
  -7   6  10      707.38      684.32     33.14 o 
  -6   6  10       63.36       51.70     15.14 o 
  -5   6  10      610.18      611.21     39.41 o 
  -4   6  10      976.87      981.70     37.95 o 
  -3   6  10       20.21       20.40     15.77 o 
  -2   6  10      129.51       88.13     14.79 o 
  -1   6  10      621.46      649.55     28.34 o 
   0   6  10       51.35       54.58     15.12 o 
   1   6  10      119.35      134.68     12.06 o 
   2   6  10      447.77      447.05     22.11 o 
   3   6  10      718.58      712.97     29.89 o 
   4   6  10        1.76       -3.20     11.55 o 
   5   6  10      409.65      443.91     25.48 o 
   6   6  10      220.29      208.79     20.04 o 
   7   6  10       18.40        2.22     14.18 o 
   8   6  10      195.72      177.18     27.55 o 
   9   6  10      346.07      309.72     52.92 o 
  10   6  10      312.60      334.84     52.38 o 
  11   6  10       17.49       15.13     26.45 o 
  12   6  10      101.11       92.13     31.40 o 
 -12   7  10       75.77       32.47     43.79 o 
 -11   7  10       13.47       -2.82     24.40 o 
 -10   7  10      251.71      212.96     37.60 o 
  -9   7  10      384.90      371.95     32.83 o 
  -8   7  10        4.18       -8.84     19.06 o 
  -7   7  10      141.83      143.51     24.03 o 
  -6   7  10      674.19      631.71     33.82 o 
  -5   7  10       50.86       43.62     16.67 o 
  -4   7  10      168.44      126.81     20.45 o 
  -3   7  10      246.64      257.57     26.77 o 
  -2   7  10      109.30       84.94     21.56 o 
  -1   7  10        1.35        1.65     17.30 o 
   0   7  10       79.42       58.22     18.66 o 
   1   7  10      358.27      394.22     29.96 o 
   2   7  10        5.38        9.85     19.80 o 
   3   7  10      151.71      139.89     24.27 o 
   4   7  10      144.46      146.03     29.16 o 
   5   7  10      126.02       94.80     30.54 o 
   6   7  10       36.52       28.91     28.51 o 
   7   7  10      255.41      208.30    102.34 o 
   8   7  10      311.86      225.53     55.06 o 
   9   7  10        0.83       -2.78     40.81 o 
  -8   8  10        3.73        9.70     24.52 o 
  -7   8  10       68.26       75.54     23.50 o 
  -6   8  10        4.43        3.88     24.59 o 
  -5   8  10       86.53      116.12     31.20 o 
  -4   8  10      247.00      217.43     51.29 o 
  -3   8  10       10.27       26.57     35.46 o 
  -2   8  10       85.35       47.69     26.49 o 
  -1   8  10      181.14      216.46     37.24 o 
   0   8  10       44.49        9.58     36.84 o 
   1   8  10        7.79       -2.77     25.34 o 
   2   8  10      379.62      404.85     48.61 o 
   3   8  10      179.81      183.28     38.92 o 
   4   8  10        0.47        5.14     41.62 o 
   5   8  10       34.27       50.44     29.53 o 
 -19   1  11      377.57      457.67     35.70 o 
 -18   1  11       32.15       38.82     20.02 o 
 -17   1  11      444.92      454.40     24.27 o 
 -16   1  11      318.05      301.20     40.28 o 
 -15   1  11      696.32      754.35     30.08 o 
 -14   1  11       18.85       17.38     10.63 o 
 -13   1  11     1086.68     1127.07     29.71 o 
 -12   1  11     1930.36     1877.68     47.04 o 
 -11   1  11       12.73        9.32      7.83 o 
 -10   1  11     1083.26     1110.90     30.76 o 
  -9   1  11     3053.66     3075.58     61.71 o 
  -8   1  11      920.69      918.95     23.51 o 
  -7   1  11      195.11      187.21      7.39 o 
  -6   1  11     3911.11     3792.64     59.10 o 
  -5   1  11     2449.75     2417.20     38.93 o 
  -4   1  11       45.75       36.48      4.03 o 
  -3   1  11     9830.77     9603.44    150.78 o 
  -2   1  11     4432.09     4245.69     69.25 o 
  -1   1  11      910.56      932.96     18.84 o 
   0   1  11     1739.25     1640.69     28.25 o 
   1   1  11     5445.27     5308.10     76.75 o 
   2   1  11     3618.93     3634.92     57.51 o 
   3   1  11     2305.85     2259.58     38.17 o 
   4   1  11     7702.72     7421.96    112.37 o 
   5   1  11     1932.15     1931.74     34.54 o 
   6   1  11      202.52      207.83      9.60 o 
   7   1  11      413.95      426.83     18.36 o 
   8   1  11     1817.88     1797.52     71.86 o 
   9   1  11      101.39      101.02     10.33 o 
  10   1  11      865.33      840.16     24.66 o 
  11   1  11     2426.55     2470.62     60.65 o 
  12   1  11       98.95       92.70     14.08 o 
  13   1  11        2.67       -3.93     12.39 o 
  14   1  11      578.47      647.36     27.03 o 
  15   1  11      452.10      471.13     30.95 o 
  16   1  11        8.62        8.10     23.67 o 
 -19   2  11       19.45       21.26     21.66 o 
 -18   2  11       17.72       42.54     22.19 o 
 -17   2  11        7.03        0.09     14.05 o 
 -16   2  11       17.35        3.72     10.78 o 
 -15   2  11       29.00       27.65     11.23 o 
 -14   2  11       11.11       18.14     11.60 o 
 -13   2  11       18.05       10.67     10.96 o 
 -12   2  11        2.29       -0.48     10.13 o 
 -11   2  11        9.90        9.06      9.93 o 
 -10   2  11      197.95      221.97     23.88 o 
  -9   2  11        8.28        8.92      6.78 o 
  -8   2  11      180.61      171.41     10.78 o 
  -7   2  11       33.59       24.32      6.44 o 
  -6   2  11      250.69      247.13      9.50 o 
  -5   2  11       39.93       49.25      5.86 o 
  -4   2  11      442.01      454.24     11.37 o 
  -3   2  11      124.79      118.45      6.51 o 
  -2   2  11      285.34      291.94     11.96 o 
  -1   2  11      635.10      594.20     15.50 o 
   0   2  11      521.32      503.10     13.40 o 
   1   2  11      141.78      137.54      7.44 o 
   2   2  11     1853.12     1828.60     31.94 o 
   3   2  11      310.38      305.41     10.12 o 
   4   2  11        2.45       -3.04      5.07 o 
   5   2  11       41.73       38.25      6.39 o 
   6   2  11       16.97       24.13      7.93 o 
   7   2  11        1.27       -2.65      7.51 o 
   8   2  11       42.45       30.45      9.67 o 
   9   2  11       75.97       75.07      9.98 o 
  10   2  11        1.21       -8.58     10.08 o 
  11   2  11       20.30       17.76     10.24 o 
  12   2  11        0.73       -3.28     10.16 o 
  13   2  11      135.89      133.36     15.62 o 
  14   2  11       20.00       26.86     20.03 o 
  15   2  11       45.80       16.33     20.78 o 
  16   2  11       51.50      108.53     24.90 o 
 -18   3  11       42.48       19.40     40.52 o 
 -17   3  11       36.32       37.85     18.52 o 
 -16   3  11      681.96      750.83     42.76 o 
 -15   3  11      432.01      407.03     32.20 o 
 -14   3  11       18.68        1.79     15.66 o 
 -13   3  11      894.18      974.36     44.06 o 
 -12   3  11     1178.73     1268.69     52.63 o 
 -11   3  11       49.39       33.36      9.81 o 
 -10   3  11     1822.11     1849.28     66.55 o 
  -9   3  11     3000.43     2989.95     67.51 o 
  -8   3  11       66.66       61.12      8.65 o 
  -7   3  11      122.07      121.73      9.35 o 
  -6   3  11     4022.85     4041.23     72.87 o 
  -5   3  11     1533.53     1471.44     30.67 o 
  -4   3  11      157.11      145.24      7.66 o 
  -3   3  11     3601.95     3458.57     55.16 o 
  -2   3  11     1415.61     1458.32     28.24 o 
  -1   3  11      193.19      214.20      9.00 o 
   0   3  11      159.93      172.36     11.06 o 
   1   3  11      767.91      766.38     19.15 o 
   2   3  11     1865.81     1816.66     36.59 o 
   3   3  11     2566.34     2424.73     44.73 o 
   4   3  11     2907.66     2889.10     60.63 o 
   5   3  11     1514.50     1514.98     37.08 o 
   6   3  11        0.56        2.28      5.84 o 
   7   3  11      548.17      568.74     21.51 o 
   8   3  11     2646.20     2470.84     71.10 o 
   9   3  11      250.40      224.62     18.94 o 
  10   3  11      726.92      693.54     35.19 o 
  11   3  11      933.43      931.89     46.65 o 
  12   3  11      352.17      339.37     23.94 o 
  13   3  11       23.45       26.53     17.97 o 
  14   3  11      213.49      211.99     28.84 o 
  15   3  11      111.63      142.07     27.32 o 
 -17   4  11       17.77        7.12     24.08 o 
 -16   4  11        8.60       -2.62     22.40 o 
 -15   4  11       69.24      103.30     22.46 o 
 -14   4  11      143.14      150.28     22.75 o 
 -13   4  11       29.44       50.04     20.84 o 
 -12   4  11      107.29      110.50     19.19 o 
 -11   4  11      402.14      411.06     27.16 o 
 -10   4  11       45.75       30.47     12.45 o 
  -9   4  11      297.27      296.38     19.33 o 
  -8   4  11      437.60      440.83     32.73 o 
  -7   4  11      928.14      923.79     29.44 o 
  -6   4  11      111.30      104.85     11.25 o 
  -5   4  11      108.50      131.58     12.91 o 
  -4   4  11      333.81      357.19     13.36 o 
  -3   4  11      216.73      211.68     10.26 o 
  -2   4  11        2.91        1.53      5.81 o 
  -1   4  11      199.27      227.28     15.19 o 
   0   4  11       33.18       49.74      6.97 o 
   1   4  11       41.72       43.65      8.39 o 
   2   4  11       18.21       16.65      7.81 o 
   3   4  11      879.65      903.80     27.64 o 
   4   4  11       74.36       52.46      9.89 o 
   5   4  11      465.64      500.12     19.93 o 
   6   4  11      316.54      351.43     17.47 o 
   7   4  11      211.62      181.06     16.01 o 
   8   4  11        1.92        0.99     10.15 o 
   9   4  11      372.86      359.44     20.50 o 
  10   4  11      185.80      185.41     19.76 o 
  11   4  11       27.47       13.39     14.91 o 
  12   4  11       23.72        3.16     17.78 o 
  13   4  11        5.78       -8.52     41.78 o 
  14   4  11       31.93       89.35     30.76 o 
 -16   5  11      101.25       66.69     27.54 o 
 -15   5  11      263.16      331.84     37.33 o 
 -14   5  11        7.29        5.51     17.45 o 
 -13   5  11      343.56      336.44     28.95 o 
 -12   5  11      691.98      762.77     40.09 o 
 -11   5  11        5.44       11.24     15.69 o 
 -10   5  11      189.58      167.43     17.95 o 
  -9   5  11      774.11      806.65     30.27 o 
  -8   5  11      342.01      362.90     24.28 o 
  -7   5  11       38.35       36.54     13.37 o 
  -6   5  11      631.60      634.44     29.07 o 
  -5   5  11      569.34      500.48     25.41 o 
  -4   5  11      212.36      196.51     15.70 o 
  -3   5  11     2351.73     2365.36     57.61 o 
  -2   5  11      885.86      891.72     27.79 o 
  -1   5  11       75.40       66.33      8.50 o 
   0   5  11      451.22      477.56     18.19 o 
   1   5  11     1570.86     1541.93     46.31 o 
   2   5  11      535.07      524.13     24.27 o 
   3   5  11       61.19       71.50     12.16 o 
   4   5  11     1120.19     1107.02     38.45 o 
   5   5  11      867.12      839.39     34.12 o 
   6   5  11        0.43        7.15     12.43 o 
   7   5  11       87.84       65.02     18.36 o 
   8   5  11      438.98      423.49     22.22 o 
   9   5  11        8.99        2.44     12.01 o 
  10   5  11      403.28      432.45     41.47 o 
  11   5  11     1120.64     1145.13     53.64 o 
  12   5  11        3.56      -10.66     25.91 o 
  13   5  11        7.30        1.21     27.76 o 
 -14   6  11      226.61      190.57     32.99 o 
 -13   6  11       53.06       36.21     43.10 o 
 -12   6  11       70.41       40.10     27.17 o 
 -11   6  11      298.99      263.02     74.47 o 
 -10   6  11      144.87      127.31     23.58 o 
  -9   6  11        9.14       26.25     15.72 o 
  -8   6  11      468.28      486.98     35.56 o 
  -7   6  11       48.12       36.98     15.14 o 
  -6   6  11        0.53       -3.00     12.50 o 
  -5   6  11      172.42      143.18     18.33 o 
  -4   6  11      349.77      292.27     27.06 o 
  -3   6  11        4.50        2.74     14.59 o 
  -2   6  11      369.82      396.24     33.31 o 
  -1   6  11      386.44      410.83     23.64 o 
   0   6  11      296.83      306.02     26.91 o 
   1   6  11       21.14       17.24      8.86 o 
   2   6  11      368.78      367.32     21.02 o 
   3   6  11      296.18      325.39     20.23 o 
   4   6  11      246.64      234.56     20.71 o 
   5   6  11       60.41       39.84     15.42 o 
   6   6  11      138.30      168.17     23.30 o 
   7   6  11       79.58       69.37     17.15 o 
   8   6  11       51.35       37.61     36.51 o 
   9   6  11      296.63      350.68     54.77 o 
  10   6  11      154.92      168.99     64.92 o 
  11   6  11       83.57      101.16     32.05 o 
 -11   7  11        0.26      -34.22     35.04 o 
 -10   7  11       95.25       85.21     30.54 o 
  -9   7  11       97.29       54.61     28.14 o 
  -8   7  11      147.96      147.11     25.05 o 
  -7   7  11        6.44       10.84     17.63 o 
  -6   7  11      690.77      666.44     80.42 o 
  -5   7  11      207.35      207.71     26.99 o 
  -4   7  11       12.76       37.13     17.17 o 
  -3   7  11      444.89      443.55     31.80 o 
  -2   7  11      410.69      414.26     33.78 o 
  -1   7  11      121.47      128.08     25.13 o 
   0   7  11      237.47      278.33     27.96 o 
   1   7  11       88.03      115.12     21.78 o 
   2   7  11       75.10       99.09     21.11 o 
   3   7  11      273.80      353.26     39.71 o 
   4   7  11      529.31      427.08     46.66 o 
   5   7  11      110.06      115.13     31.83 o 
   6   7  11        2.01       35.55     27.97 o 
   7   7  11       61.56       51.31     28.14 o 
   8   7  11      202.92      216.09     39.23 o 
   9   7  11       38.86        2.61     27.15 o 
  -7   8  11      199.02      235.17     40.82 o 
  -6   8  11       55.00       30.28     51.47 o 
  -5   8  11      126.12       69.85     46.13 o 
  -4   8  11      401.17      268.79     54.96 o 
  -3   8  11      103.58       94.57     41.38 o 
  -2   8  11       62.00       46.70     40.85 o 
  -1   8  11      262.92      282.02     54.90 o 
   0   8  11       54.51       67.07     40.77 o 
   1   8  11        0.11        6.77     28.42 o 
   2   8  11      248.09      186.49     48.96 o 
   3   8  11      265.20      223.14     42.10 o 
   4   8  11       20.53       26.40     30.19 o 
   5   8  11       51.46       54.98     33.01 o 
 -19   0  12        0.19       36.25     33.55 o 
 -18   0  12      619.51      656.73     60.85 o 
 -17   0  12      509.28      517.35     45.48 o 
 -16   0  12       20.08       24.06     22.84 o 
 -15   0  12      170.46      125.45     26.56 o 
 -14   0  12     1415.05     1500.79     68.19 o 
 -13   0  12      165.85      165.59     30.68 o 
 -12   0  12      193.77      206.56     18.24 o 
 -11   0  12     1848.33     1827.44     55.45 o 
 -10   0  12      745.24      757.57     43.17 o 
  -9   0  12       57.86       49.33     14.17 o 
  -8   0  12     3267.65     3269.98     68.36 o 
  -7   0  12     7266.67     7245.98    160.39 o 
  -6   0  12     2297.76     2147.74     59.52 o 
  -5   0  12     1373.92     1299.94     30.48 o 
  -4   0  12     4690.44     4527.03     91.79 o 
  -3   0  12      622.83      574.91     17.45 o 
  -2   0  12      925.04      931.92     21.12 o 
  -1   0  12      949.28      792.30     18.55 o 
   0   0  12     4496.78     4570.10     93.64 o 
   1   0  12        3.69       11.05      4.73 o 
   2   0  12     3492.54     3435.04     72.78 o 
   3   0  12     2055.59     2157.33     50.41 o 
   4   0  12      675.18      728.25     22.10 o 
   5   0  12     1058.28     1061.07     28.96 o 
   6   0  12     3732.59     3585.99     88.56 o 
   7   0  12     3675.57     3476.44    102.46 o 
   8   0  12      201.58      195.93     14.05 o 
   9   0  12     1371.88     1260.78     87.88 o 
  10   0  12     1678.40     1728.04    114.55 o 
  11   0  12       96.03      127.41     16.14 o 
  12   0  12      935.03     1011.50     55.22 o 
  13   0  12      428.96      517.93     40.40 o 
  14   0  12      477.61      501.33     50.58 o 
  15   0  12      176.38      107.35     34.95 o 
  16   0  12      416.14      429.00     49.49 o 
 -19   1  12        9.05       17.53     22.81 o 
 -18   1  12        2.86       28.67     23.72 o 
 -17   1  12       15.87       10.72     15.09 o 
 -16   1  12        0.95        0.03     16.22 o 
 -15   1  12        0.75        9.58     12.59 o 
 -14   1  12       48.52       57.25     12.23 o 
 -13   1  12       10.16       10.52      8.69 o 
 -12   1  12       16.13       11.41      8.67 o 
 -11   1  12       81.86       57.92     13.26 o 
 -10   1  12       10.12        6.28      7.07 o 
  -9   1  12      336.71      308.41     13.42 o 
  -8   1  12      126.20      152.61      8.96 o 
  -7   1  12      168.06      161.49      8.12 o 
  -6   1  12        2.00        0.40      4.08 o 
  -5   1  12      892.98      861.62     17.21 o 
  -4   1  12        0.44        3.92      3.39 o 
  -3   1  12       42.93       37.50      4.20 o 
  -2   1  12       66.46       67.84      5.61 o 
  -1   1  12      270.14      274.51      7.92 o 
   0   1  12       45.49       54.91      4.53 o 
   1   1  12        9.99       10.86      3.94 o 
   2   1  12      113.85      103.11      8.45 o 
   3   1  12      404.23      444.45     12.83 o 
   4   1  12       15.25        8.82      5.08 o 
   5   1  12      348.63      352.72     15.11 o 
   6   1  12      230.50      237.79     10.36 o 
   7   1  12       12.16        7.65      7.35 o 
   8   1  12      174.37      180.12     19.05 o 
   9   1  12       79.12       45.82      9.52 o 
  10   1  12       13.36        9.57      8.95 o 
  11   1  12        0.79       15.74     11.45 o 
  12   1  12        0.42       14.63     12.71 o 
  13   1  12       74.13       59.09     14.41 o 
  14   1  12      142.44      136.31     19.11 o 
  15   1  12        4.36      -13.17     19.06 o 
  16   1  12       15.57      -28.93     45.44 o 
 -18   2  12      219.56      260.32     29.80 o 
 -17   2  12      413.40      458.39     25.19 o 
 -16   2  12       60.18       46.32     12.17 o 
 -15   2  12      591.29      657.52     23.87 o 
 -14   2  12      910.08      954.75     34.65 o 
 -13   2  12      823.35      899.44     34.26 o 
 -12   2  12        2.18       -4.72     10.81 o 
 -11   2  12     1472.08     1534.22     55.24 o 
 -10   2  12     1819.32     1850.86     51.29 o 
  -9   2  12       63.71       43.61      8.91 o 
  -8   2  12     1099.15     1118.41     27.99 o 
  -7   2  12     2124.30     2174.73     42.53 o 
  -6   2  12     1359.41     1348.68     28.69 o 
  -5   2  12     1482.86     1430.38     27.91 o 
  -4   2  12     5619.57     5472.92     88.95 o 
  -3   2  12     1027.18     1056.97     21.56 o 
  -2   2  12     1921.71     1798.83     35.31 o 
  -1   2  12     3632.77     3523.58     63.66 o 
   0   2  12     5018.57     4964.37     81.72 o 
   1   2  12     1551.30     1552.62     26.65 o 
   2   2  12      783.13      712.76     21.34 o 
   3   2  12     6689.65     6681.40    108.43 o 
   4   2  12       43.11       44.25      6.59 o 
   5   2  12      504.30      554.16     17.78 o 
   6   2  12     1654.56     1719.61     40.89 o 
   7   2  12      976.84      981.77     28.53 o 
   8   2  12       25.69        0.72      9.01 o 
   9   2  12     2332.50     2236.68     78.27 o 
  10   2  12      878.87      824.30     25.41 o 
  11   2  12        1.12       -9.70      9.70 o 
  12   2  12      647.02      666.40     24.07 o 
  13   2  12      682.62      849.59     42.58 o 
  14   2  12      146.29      136.86     33.87 o 
  15   2  12        3.08       44.62     21.81 o 
 -18   3  12        0.63       20.67     29.55 o 
 -17   3  12       47.86       25.69     18.79 o 
 -16   3  12      114.47      117.70     23.34 o 
 -15   3  12        1.20       -5.26     17.65 o 
 -14   3  12       40.74       49.19     18.10 o 
 -13   3  12        1.99        2.22     14.61 o 
 -12   3  12      184.53      187.28     15.06 o 
 -11   3  12      237.88      244.26     15.79 o 
 -10   3  12       50.54       56.16     11.21 o 
  -9   3  12      184.04      171.10     12.25 o 
  -8   3  12        1.21       -5.85      7.26 o 
  -7   3  12       23.94       21.12      7.09 o 
  -6   3  12      401.94      415.22     13.90 o 
  -5   3  12      303.42      322.91     11.89 o 
  -4   3  12        5.45        9.71      5.40 o 
  -3   3  12     1522.42     1522.47     31.47 o 
  -2   3  12      351.36      353.64     11.59 o 
  -1   3  12        0.57        2.67      5.13 o 
   0   3  12       91.29       87.52      7.32 o 
   1   3  12       28.75       36.76      6.46 o 
   2   3  12      622.13      644.00     17.75 o 
   3   3  12        3.15       -2.91      5.46 o 
   4   3  12      164.83      184.60     13.48 o 
   5   3  12       15.67       14.28      8.42 o 
   6   3  12       19.05        5.68      7.03 o 
   7   3  12       30.01       33.79      8.43 o 
   8   3  12      267.77      253.09     18.55 o 
   9   3  12       34.32       25.62     13.06 o 
  10   3  12      111.45       95.84     17.25 o 
  11   3  12      150.30      133.77     18.28 o 
  12   3  12      149.93      121.70     18.96 o 
  13   3  12        3.44      -17.22     18.88 o 
  14   3  12       17.57      -17.65     21.18 o 
  15   3  12       25.48       62.08     23.63 o 
 -17   4  12      246.65      269.52     36.73 o 
 -16   4  12      129.44      162.87     32.32 o 
 -15   4  12       76.70       98.71     23.15 o 
 -14   4  12      884.30      901.42     45.22 o 
 -13   4  12      407.18      416.86     30.62 o 
 -12   4  12       79.34       87.25     18.42 o 
 -11   4  12      889.38      970.01     79.90 o 
 -10   4  12      402.55      422.17     23.13 o 
  -9   4  12        0.75       -2.75     10.35 o 
  -8   4  12     1719.84     1861.03     54.63 o 
  -7   4  12     1312.67     1387.39     43.72 o 
  -6   4  12      627.25      662.81     22.52 o 
  -5   4  12      266.97      303.67     12.83 o 
  -4   4  12     1735.64     1715.87     36.33 o 
  -3   4  12      617.87      631.70     19.94 o 
  -2   4  12      101.96      102.32     16.11 o 
  -1   4  12     1213.58     1239.18     30.86 o 
   0   4  12     2660.71     2635.28     55.62 o 
   1   4  12      312.51      303.54     15.12 o 
   2   4  12     1942.65     1850.89     46.17 o 
   3   4  12     2153.87     2095.30     47.98 o 
   4   4  12       18.73       15.45      9.32 o 
   5   4  12      485.50      485.64     19.93 o 
   6   4  12     1642.04     1691.57     43.09 o 
   7   4  12      757.57      753.73     26.62 o 
   8   4  12        6.05       14.23     10.96 o 
   9   4  12      706.78      633.31     29.76 o 
  10   4  12      289.10      285.23     22.74 o 
  11   4  12       10.02       -9.93     16.70 o 
  12   4  12      236.53      224.98     35.54 o 
  13   4  12      222.32      310.69     39.46 o 
  14   4  12      150.03      150.97     34.32 o 
 -16   5  12       26.99       24.79     33.71 o 
 -15   5  12       90.97       77.12     26.61 o 
 -14   5  12       13.47        7.27     26.67 o 
 -13   5  12       81.75      102.41     21.32 o 
 -12   5  12      290.58      287.65     26.59 o 
 -11   5  12       25.30       50.81     15.03 o 
 -10   5  12      145.13      150.73     17.44 o 
  -9   5  12      259.09      234.91     19.73 o 
  -8   5  12       67.74       42.02     11.91 o 
  -7   5  12       41.31       36.66     11.54 o 
  -6   5  12      551.89      617.53     29.25 o 
  -5   5  12      280.95      318.91     25.42 o 
  -4   5  12       28.31       25.79     12.46 o 
  -3   5  12      452.57      469.17     29.51 o 
  -2   5  12      354.13      395.42     18.18 o 
  -1   5  12      136.37      129.33     10.87 o 
   0   5  12      138.84      144.52     14.75 o 
   1   5  12      806.46      803.55     33.96 o 
   2   5  12      141.58      166.35     14.83 o 
   3   5  12       26.97        7.32     10.28 o 
   4   5  12      407.01      400.12     22.59 o 
   5   5  12      546.78      598.76     24.96 o 
   6   5  12        0.79       13.35     10.58 o 
   7   5  12      148.72      155.98     15.81 o 
   8   5  12      223.82      179.76     17.29 o 
   9   5  12        7.68        7.27     13.04 o 
  10   5  12       29.35       35.68     27.77 o 
  11   5  12      162.29      195.18     35.70 o 
  12   5  12       10.19       -2.73     26.82 o 
 -14   6  12      280.51      328.39     71.29 o 
 -13   6  12      104.71      112.11     51.84 o 
 -12   6  12       33.72       64.33     27.67 o 
 -11   6  12      484.85      462.77     56.56 o 
 -10   6  12      133.37      121.54     23.28 o 
  -9   6  12       20.84       18.30     15.71 o 
  -8   6  12      162.08      181.54     21.35 o 
  -7   6  12      654.34      675.62     33.40 o 
  -6   6  12      168.26      130.42     18.50 o 
  -5   6  12       77.41       55.63     18.49 o 
  -4   6  12      329.25      352.97     30.17 o 
  -3   6  12      229.85      225.75     21.53 o 
  -2   6  12       64.28       17.27     12.36 o 
  -1   6  12      345.93      336.96     26.14 o 
   0   6  12      775.02      823.54     28.21 o 
   1   6  12       16.44       21.55      9.64 o 
   2   6  12      136.23      165.96     15.55 o 
   3   6  12      537.44      598.74     35.75 o 
   4   6  12       44.18       31.00     23.30 o 
   5   6  12      319.70      370.95     25.25 o 
   6   6  12      343.94      342.46     26.19 o 
   7   6  12      226.12      222.32     29.36 o 
   8   6  12       48.32      -21.52     21.53 o 
   9   6  12      181.99      137.18     50.85 o 
  10   6  12      361.31      360.46     84.64 o 
  11   6  12       37.32       48.47     30.75 o 
 -11   7  12        8.39       10.95     41.62 o 
 -10   7  12      176.10      109.91     51.51 o 
  -9   7  12      410.49      426.85     45.33 o 
  -8   7  12        3.08       -0.35     18.44 o 
  -7   7  12       21.67        9.75     23.66 o 
  -6   7  12       46.01       45.53     24.55 o 
  -5   7  12      379.37      433.71     59.31 o 
  -4   7  12       23.52        9.51     15.56 o 
  -3   7  12      213.16      266.10     25.59 o 
  -2   7  12      177.13      149.01     24.85 o 
  -1   7  12        5.66       11.93     17.72 o 
   0   7  12       11.51       19.89     17.89 o 
   1   7  12      178.39      172.27     27.76 o 
   2   7  12      315.68      297.49     32.72 o 
   3   7  12      120.43      126.54     16.20 o 
   4   7  12      305.59      249.18     40.23 o 
   5   7  12      167.88      207.59     58.88 o 
   6   7  12        3.91       18.58     27.51 o 
   7   7  12       58.85       16.81     28.66 o 
   8   7  12      239.89      248.17     41.36 o 
  -7   8  12      134.88      102.60     33.38 o 
  -6   8  12       49.67       53.86     29.87 o 
  -5   8  12       69.35       76.33     29.46 o 
  -4   8  12      144.69      137.42     48.31 o 
  -3   8  12       56.49       57.42     41.85 o 
  -2   8  12       33.74       -6.87     36.36 o 
  -1   8  12      238.20      251.23     55.78 o 
   0   8  12      192.23      184.58     50.55 o 
   1   8  12       19.15      -25.19     25.75 o 
   2   8  12       26.94       32.33     30.38 o 
   3   8  12      141.16      107.35     43.94 o 
   4   8  12        0.91       28.47     28.97 o 
 -19   1  13      260.51      271.25     44.90 o 
 -18   1  13      555.98      619.94     80.18 o 
 -17   1  13       38.61       62.54     20.30 o 
 -16   1  13      539.80      586.86     27.05 o 
 -15   1  13      606.60      601.76     27.15 o 
 -14   1  13       31.75       30.84     11.63 o 
 -13   1  13      414.68      428.67     17.46 o 
 -12   1  13     2100.40     2082.85     47.34 o 
 -11   1  13      835.13      795.59     24.40 o 
 -10   1  13      154.38      131.33     10.16 o 
  -9   1  13     1787.25     1801.23     47.48 o 
  -8   1  13     1317.43     1262.10     26.88 o 
  -7   1  13       24.85       11.80      4.44 o 
  -6   1  13     4915.64     4855.18     74.41 o 
  -5   1  13     6674.33     6481.89    103.02 o 
  -4   1  13      407.52      429.70     10.59 o 
  -3   1  13     2659.39     2510.35     40.62 o 
  -2   1  13     4185.02     4011.07     62.18 o 
  -1   1  13     1446.09     1374.77     23.53 o 
   0   1  13      698.16      659.87     13.99 o 
   1   1  13     6938.33     6806.06     97.96 o 
   2   1  13     2384.78     2505.57     42.51 o 
   3   1  13        8.50        8.30      5.15 o 
   4   1  13      672.83      683.26     16.84 o 
   5   1  13     1715.46     1760.66     32.97 o 
   6   1  13      210.19      207.12     11.11 o 
   7   1  13      426.53      442.43     16.67 o 
   8   1  13     2269.77     2221.38     90.31 o 
   9   1  13     1062.15     1006.25     30.85 o 
  10   1  13        5.82       -0.07      9.28 o 
  11   1  13     1311.20     1439.05     42.02 o 
  12   1  13      723.52      766.05     32.59 o 
  13   1  13        7.53       21.19     14.68 o 
  14   1  13      221.74      268.73     34.41 o 
  15   1  13      471.26      512.73     36.59 o 
 -18   2  13       18.83        0.50     20.48 o 
 -17   2  13       41.99       35.62     16.43 o 
 -16   2  13       12.95       29.80     11.70 o 
 -15   2  13        0.78      -10.32     10.32 o 
 -14   2  13       44.14       33.90     12.75 o 
 -13   2  13       38.65       13.00     12.44 o 
 -12   2  13       44.86       50.16     13.01 o 
 -11   2  13       26.26       12.17     10.19 o 
 -10   2  13       19.25       29.55      9.92 o 
  -9   2  13      169.33      162.60     16.70 o 
  -8   2  13      218.95      209.77     11.55 o 
  -7   2  13       59.95       67.45      9.12 o 
  -6   2  13      140.68      137.55      8.54 o 
  -5   2  13       33.26       49.18      7.05 o 
  -4   2  13     1963.24     1946.06     38.02 o 
  -3   2  13      286.14      296.29     10.89 o 
  -2   2  13      255.49      249.82     10.47 o 
  -1   2  13      843.33      803.81     18.48 o 
   0   2  13      111.41      104.66      8.77 o 
   1   2  13       20.83       19.98      5.25 o 
   2   2  13       59.34       43.41      6.29 o 
   3   2  13        8.03       12.69      6.43 o 
   4   2  13       78.48       59.01      7.88 o 
   5   2  13        7.10       -7.22      7.22 o 
   6   2  13        2.10        7.08      8.43 o 
   7   2  13       11.23        7.50      9.01 o 
   8   2  13       16.14        1.60     11.45 o 
   9   2  13       13.79        8.64      9.17 o 
  10   2  13      186.83      178.80     18.25 o 
  11   2  13        6.96       -4.61     10.23 o 
  12   2  13       24.51        7.29     12.06 o 
  13   2  13       52.85       33.76     21.46 o 
  14   2  13       50.82       85.10     23.70 o 
  15   2  13       22.69       11.68     22.03 o 
 -18   3  13      166.18      134.16     35.38 o 
 -17   3  13        1.97       25.33     18.10 o 
 -16   3  13      381.32      363.36     46.93 o 
 -15   3  13      450.51      533.07     48.00 o 
 -14   3  13       88.53      113.48     21.06 o 
 -13   3  13      414.69      421.20     32.15 o 
 -12   3  13     1526.27     1607.78     88.34 o 
 -11   3  13      280.49      301.13     31.79 o 
 -10   3  13      220.38      222.06     21.43 o 
  -9   3  13     2090.30     2080.20     50.64 o 
  -8   3  13      565.01      582.50     21.20 o 
  -7   3  13        3.87        2.03      6.95 o 
  -6   3  13     1140.10     1094.93     25.45 o 
  -5   3  13     2274.03     2276.44     44.52 o 
  -4   3  13      613.29      623.71     17.43 o 
  -3   3  13      216.24      205.68     11.55 o 
  -2   3  13      976.43     1040.34     26.85 o 
  -1   3  13      976.88     1026.09     23.86 o 
   0   3  13      337.36      307.69     16.48 o 
   1   3  13     2356.49     2368.58     46.27 o 
   2   3  13     4223.44     4245.32     72.28 o 
   3   3  13        0.33       -5.75      5.75 o 
   4   3  13     2290.40     2327.86     46.78 o 
   5   3  13     1379.22     1343.87     31.06 o 
   6   3  13      655.70      659.51     22.65 o 
   7   3  13      534.78      551.76     20.88 o 
   8   3  13     1739.39     1749.60     50.51 o 
   9   3  13      859.63      805.67     48.99 o 
  10   3  13      128.37      130.73     17.32 o 
  11   3  13      319.34      322.87     29.32 o 
  12   3  13      341.60      348.74     36.33 o 
  13   3  13        5.88       -6.04     24.21 o 
  14   3  13      214.24      209.15     28.23 o 
 -17   4  13       98.76       87.58     29.36 o 
 -16   4  13        2.99       18.40     27.93 o 
 -15   4  13       70.39       54.76     28.39 o 
 -14   4  13       29.52       35.31     24.70 o 
 -13   4  13       14.71        6.78     18.72 o 
 -12   4  13       38.47       28.34     19.65 o 
 -11   4  13      555.29      584.52     33.03 o 
 -10   4  13      304.03      249.93     25.37 o 
  -9   4  13       97.98      106.88     14.57 o 
  -8   4  13       13.21        2.48     10.35 o 
  -7   4  13      270.55      296.82     18.76 o 
  -6   4  13      660.19      631.25     24.23 o 
  -5   4  13       23.90       13.86      7.69 o 
  -4   4  13       65.18       60.06      8.64 o 
  -3   4  13      308.37      322.84     14.31 o 
  -2   4  13       16.79       12.44      7.06 o 
  -1   4  13       81.71       76.12      9.08 o 
   0   4  13      549.76      544.61     18.55 o 
   1   4  13       57.09       49.33      9.75 o 
   2   4  13      133.54      124.29     11.92 o 
   3   4  13      632.63      627.06     22.01 o 
   4   4  13      243.87      260.17     15.24 o 
   5   4  13       15.17       29.92      9.68 o 
   6   4  13      470.95      527.54     21.91 o 
   7   4  13      272.86      281.84     26.41 o 
   8   4  13       51.08       22.59     13.87 o 
   9   4  13       42.29       37.38     14.70 o 
  10   4  13       54.59       52.30     16.90 o 
  11   4  13      137.10      224.07     36.00 o 
  12   4  13       88.80       75.36     30.29 o 
  13   4  13      163.38      131.34     34.33 o 
 -15   5  13      281.31      244.54     67.11 o 
 -14   5  13       80.33       96.88     27.46 o 
 -13   5  13      139.17      129.16     22.67 o 
 -12   5  13      679.29      738.84     59.80 o 
 -11   5  13      288.95      237.11     25.07 o 
 -10   5  13       20.85        6.05     13.09 o 
  -9   5  13      383.51      359.34     24.92 o 
  -8   5  13      251.62      257.95     19.99 o 
  -7   5  13      170.12      140.29     14.91 o 
  -6   5  13      927.76      983.41     53.60 o 
  -5   5  13     1028.70     1117.02     39.47 o 
  -4   5  13       60.48       41.12      8.61 o 
  -3   5  13      452.57      423.12     19.75 o 
  -2   5  13      919.42      954.79     30.51 o 
  -1   5  13      589.86      614.51     21.88 o 
   0   5  13       17.32       -3.20      8.78 o 
   1   5  13     1566.77     1588.02     39.35 o 
   2   5  13     1100.19     1105.93     33.57 o 
   3   5  13       30.48       30.28     10.39 o 
   4   5  13      209.26      210.43     15.23 o 
   5   5  13      741.98      778.11     27.36 o 
   6   5  13        9.08        8.72     11.23 o 
   7   5  13      305.01      305.96     19.26 o 
   8   5  13      674.89      705.69     28.38 o 
   9   5  13      152.03      125.29     32.01 o 
  10   5  13       14.53       20.57     26.97 o 
  11   5  13      396.86      328.94     42.74 o 
  12   5  13       85.56       63.38     39.44 o 
 -13   6  13      134.39      151.19     29.50 o 
 -12   6  13        0.75       -5.76     20.52 o 
 -11   6  13      279.89      297.92     39.31 o 
 -10   6  13       59.16      101.28     22.86 o 
  -9   6  13        0.33       25.38     18.89 o 
  -8   6  13      189.36      191.44     22.72 o 
  -7   6  13       23.98       46.66     19.49 o 
  -6   6  13       32.86       46.03     18.74 o 
  -5   6  13       62.01       47.77     18.69 o 
  -4   6  13      644.26      695.03     39.35 o 
  -3   6  13      257.86      249.55     27.61 o 
  -2   6  13        0.07        9.50     12.55 o 
  -1   6  13      104.85      108.18     12.74 o 
   0   6  13      523.13      569.23     23.41 o 
   1   6  13      408.46      422.87     35.71 o 
   2   6  13       83.96       47.45     12.43 o 
   3   6  13      251.49      250.53     22.78 o 
   4   6  13      140.59      134.48     17.75 o 
   5   6  13       75.83       67.63     15.08 o 
   6   6  13      436.51      413.23     36.32 o 
   7   6  13       45.51       65.33     27.50 o 
   8   6  13        6.26        1.64     24.13 o 
   9   6  13       80.92       64.17     29.84 o 
  10   6  13      163.89      157.31     36.97 o 
 -11   7  13      129.78        3.71     41.00 o 
 -10   7  13       16.10       31.92     40.48 o 
  -9   7  13      324.56      282.64     59.28 o 
  -8   7  13      155.67       80.89     41.98 o 
  -7   7  13       49.16       57.06     39.29 o 
  -6   7  13      518.16      601.98     48.79 o 
  -5   7  13      294.00      315.88     34.33 o 
  -4   7  13       51.29       43.31     19.38 o 
  -3   7  13       57.79       91.72     28.66 o 
  -2   7  13      150.73      134.85     49.39 o 
  -1   7  13       24.15       15.30     19.92 o 
   0   7  13      182.77      201.53     29.48 o 
   1   7  13      293.19      348.55     34.77 o 
   2   7  13      180.00      171.13     28.70 o 
   3   7  13        6.89        3.59     20.08 o 
   4   7  13      176.52      130.02     33.70 o 
   5   7  13      126.23       82.16     31.30 o 
   6   7  13       65.82       56.39     42.43 o 
   7   7  13       22.96        1.80     27.58 o 
  -6   8  13      127.04       90.25     32.05 o 
  -5   8  13       23.71       26.82     38.53 o 
  -4   8  13      241.63      229.17     54.66 o 
  -3   8  13      111.18       35.83     40.24 o 
  -2   8  13       45.72       47.25     38.83 o 
  -1   8  13      137.50       87.73     44.63 o 
   0   8  13       92.60      116.99     45.89 o 
   1   8  13        7.23       -7.07     27.29 o 
   2   8  13       11.88       13.42     29.22 o 
 -19   0  14       36.13       97.36     38.37 o 
 -18   0  14       19.97        2.54     32.21 o 
 -17   0  14     1049.45     1225.17    128.10 o 
 -16   0  14       12.49       20.63     24.16 o 
 -15   0  14        1.21        9.74     21.26 o 
 -14   0  14      412.78      519.18     45.84 o 
 -13   0  14      740.31      795.34     46.10 o 
 -12   0  14      141.83      139.10     22.89 o 
 -11   0  14     2504.18     2450.91     91.81 o 
 -10   0  14     3618.75     3665.60    126.73 o 
  -9   0  14     1292.94     1307.46     41.11 o 
  -8   0  14      307.18      313.82     14.23 o 
  -7   0  14     1599.79     1482.17     43.95 o 
  -6   0  14     2176.44     1998.59     55.31 o 
  -5   0  14       20.30       13.68      4.82 o 
  -4   0  14     1901.40     1673.68     35.26 o 
  -3   0  14     3401.14     3189.18     61.50 o 
  -2   0  14      145.91      121.38      7.44 o 
  -1   0  14     1333.23     1200.18     34.89 o 
   0   0  14     4186.92     4096.85     97.88 o 
   1   0  14     1256.17     1440.33     40.96 o 
   2   0  14     1650.07     1513.91     36.75 o 
   3   0  14     3603.28     3564.81     76.84 o 
   4   0  14     4372.76     4359.39    103.96 o 
   5   0  14      118.76      115.21     13.89 o 
   6   0  14     2943.97     2955.09     99.23 o 
   7   0  14      925.28      818.92     55.75 o 
   8   0  14      393.14      455.90     45.46 o 
   9   0  14      467.89      461.29     36.19 o 
  10   0  14     1632.94     1737.22     78.52 o 
  11   0  14      838.52      786.56     49.88 o 
  12   0  14      619.54      593.86     43.78 o 
  13   0  14      398.62      394.91     46.86 o 
  14   0  14      299.94      288.34     44.39 o 
  15   0  14        3.54      -26.96     28.41 o 
 -18   1  14        1.09        1.53     23.25 o 
 -17   1  14       23.89       22.58     20.16 o 
 -16   1  14        5.88       12.01     18.96 o 
 -15   1  14       28.32        6.78     12.36 o 
 -14   1  14        3.74        7.28     12.83 o 
 -13   1  14       11.98       13.74     11.98 o 
 -12   1  14       82.34       58.11     11.31 o 
 -11   1  14       63.60       59.21     10.17 o 
 -10   1  14        5.17       -7.17      7.62 o 
  -9   1  14       49.14       38.49      8.65 o 
  -8   1  14      484.55      454.39     14.66 o 
  -7   1  14       41.16       32.13      5.90 o 
  -6   1  14      643.48      645.69     15.93 o 
  -5   1  14        1.95        6.23      4.29 o 
  -4   1  14      119.54      135.49      7.20 o 
  -3   1  14       57.31       54.68      5.15 o 
  -2   1  14        6.77        7.69      4.06 o 
  -1   1  14      108.89       96.83      6.45 o 
   0   1  14       47.82       35.86      6.54 o 
   1   1  14        7.59        3.09      4.85 o 
   2   1  14      544.43      575.13     15.00 o 
   3   1  14       91.89      114.93     10.47 o 
   4   1  14      104.34      102.89      9.78 o 
   5   1  14      236.45      249.29     13.24 o 
   6   1  14        2.36       26.06     15.01 o 
   7   1  14       17.95       21.06     10.10 o 
   8   1  14        0.64        1.51      8.64 o 
   9   1  14       86.42       75.64     11.19 o 
  10   1  14       14.65        4.60     10.81 o 
  11   1  14      272.82      297.23     19.61 o 
  12   1  14       12.73       17.62     13.28 o 
  13   1  14        0.06      -17.86     17.86 o 
  14   1  14        1.07       -7.31     38.84 o 
  15   1  14       25.46       26.93     22.62 o 
 -18   2  14      158.97      218.80     27.63 o 
 -17   2  14      645.53      633.33     37.40 o 
 -16   2  14      569.51      675.92     27.49 o 
 -15   2  14        3.96       -1.43     10.84 o 
 -14   2  14      696.85      723.79     38.15 o 
 -13   2  14      621.08      626.51     29.34 o 
 -12   2  14      115.05      131.48     15.49 o 
 -11   2  14      919.67      939.19     44.28 o 
 -10   2  14     1461.08     1530.86     45.18 o 
  -9   2  14      528.55      507.28     20.38 o 
  -8   2  14      746.33      751.05     22.07 o 
  -7   2  14     2080.70     2040.78     41.06 o 
  -6   2  14     1160.18     1127.50     27.34 o 
  -5   2  14      890.11      806.21     21.53 o 
  -4   2  14     2135.51     2035.35     47.10 o 
  -3   2  14     5205.41     5109.80     96.81 o 
  -2   2  14      844.87      848.68     20.60 o 
  -1   2  14      912.85      868.24     21.07 o 
   0   2  14     4477.73     4372.96     74.00 o 
   1   2  14       54.72       47.38      6.96 o 
   2   2  14       46.18       42.72      7.39 o 
   3   2  14     3272.95     3403.59     64.30 o 
   4   2  14      943.22      920.07     28.01 o 
   5   2  14        0.22        9.84      8.18 o 
   6   2  14     1408.07     1438.96     37.35 o 
   7   2  14     1340.81     1349.75     36.40 o 
   8   2  14       74.93       61.07     11.95 o 
   9   2  14      579.16      542.83     32.67 o 
  10   2  14      984.47      944.46     28.52 o 
  11   2  14      340.95      313.02     19.32 o 
  12   2  14       12.09        3.50     16.25 o 
  13   2  14      471.57      548.50     33.20 o 
  14   2  14      323.53      304.12     45.72 o 
 -17   3  14        0.35       -4.38     17.82 o 
 -16   3  14       13.86       18.96     19.97 o 
 -15   3  14      115.99      108.76     22.85 o 
 -14   3  14       85.83       73.30     19.90 o 
 -13   3  14        0.84      -12.57     14.50 o 
 -12   3  14      133.81      116.09     14.39 o 
 -11   3  14       49.44       37.93     11.63 o 
 -10   3  14       32.06       27.60     10.50 o 
  -9   3  14      122.48      131.12     14.88 o 
  -8   3  14       31.82       26.10      8.34 o 
  -7   3  14        9.31        8.63      6.68 o 
  -6   3  14      617.75      627.39     18.20 o 
  -5   3  14      253.79      250.82     11.79 o 
  -4   3  14        9.38       15.45      6.21 o 
  -3   3  14        1.15        1.20      6.84 o 
  -2   3  14      275.83      270.19     12.05 o 
  -1   3  14      494.16      471.12     16.35 o 
   0   3  14        0.08       -5.48      5.48 o 
   1   3  14      129.89      145.06     10.66 o 
   2   3  14       72.83       68.67      7.58 o 
   3   3  14       83.38       78.36      8.09 o 
   4   3  14      248.83      250.71     13.77 o 
   5   3  14      128.91      131.36     16.11 o 
   6   3  14       30.23       22.93      9.36 o 
   7   3  14       88.31       83.66     12.92 o 
   8   3  14      114.51      133.52     16.80 o 
   9   3  14      160.73      147.12     18.25 o 
  10   3  14        1.94       15.26     14.51 o 
  11   3  14       18.25       18.12     18.08 o 
  12   3  14      138.47      205.41     40.81 o 
  13   3  14        0.20       -3.45     25.92 o 
  14   3  14       35.42       40.93     23.35 o 
 -16   4  14      109.45       76.91     28.52 o 
 -15   4  14       10.75       58.30     21.49 o 
 -14   4  14      420.65      390.74     31.34 o 
 -13   4  14      179.42      229.27     25.04 o 
 -12   4  14       18.44       39.12     17.82 o 
 -11   4  14      894.98      926.70     68.68 o 
 -10   4  14     1015.24     1082.99     79.31 o 
  -9   4  14      555.90      528.17     27.30 o 
  -8   4  14      343.14      364.24     21.34 o 
  -7   4  14      705.03      730.22     29.47 o 
  -6   4  14      540.46      592.68     20.64 o 
  -5   4  14        3.33        6.77      7.53 o 
  -4   4  14     1477.61     1500.77     36.68 o 
  -3   4  14     2146.55     2133.36     47.72 o 
  -2   4  14        9.09        1.65     10.77 o 
  -1   4  14      758.35      751.67     25.05 o 
   0   4  14     1362.40     1359.95     32.05 o 
   1   4  14      253.81      269.37     13.49 o 
   2   4  14      173.25      175.64     24.04 o 
   3   4  14     2021.75     2025.12     47.72 o 
   4   4  14      938.92      936.65     28.61 o 
   5   4  14        4.26       -2.07      9.21 o 
   6   4  14      625.07      604.33     27.08 o 
   7   4  14      301.26      338.76     22.02 o 
   8   4  14       66.92       64.45     18.76 o 
   9   4  14      201.31      234.67     27.29 o 
  10   4  14      625.26      573.27     72.06 o 
  11   4  14      152.90      119.04     35.61 o 
  12   4  14       83.51       66.85     30.93 o 
  13   4  14       85.06       87.24     32.53 o 
 -15   5  14       38.64       47.53     26.73 o 
 -14   5  14       55.92       69.47     25.42 o 
 -13   5  14       32.73       50.37     20.00 o 
 -12   5  14      325.59      377.64     29.94 o 
 -11   5  14       78.72      109.29     20.17 o 
 -10   5  14      194.08      220.35     24.04 o 
  -9   5  14      261.09      268.06     35.67 o 
  -8   5  14       57.30       92.92     15.72 o 
  -7   5  14       35.16       24.57     12.69 o 
  -6   5  14      116.04      127.46     16.04 o 
  -5   5  14      514.69      558.71     24.77 o 
  -4   5  14       42.26       36.04      9.11 o 
  -3   5  14      149.72      180.98     12.78 o 
  -2   5  14      475.41      508.78     23.77 o 
  -1   5  14       71.23       52.40     13.49 o 
   0   5  14        0.55        1.62      8.36 o 
   1   5  14      423.04      433.94     18.02 o 
   2   5  14      388.36      431.89     25.47 o 
   3   5  14       42.14       37.39     10.36 o 
   4   5  14       88.32       98.02     16.49 o 
   5   5  14      383.72      360.27     19.64 o 
   6   5  14       13.36       -8.62     11.18 o 
   7   5  14       61.87       32.35     12.91 o 
   8   5  14       13.86        8.53     20.30 o 
   9   5  14       80.66      118.11     43.14 o 
  10   5  14       19.19      -16.22     27.19 o 
  11   5  14       96.50       85.30     33.00 o 
 -13   6  14       83.95       84.88     27.84 o 
 -12   6  14       15.14       23.82     23.35 o 
 -11   6  14      134.48      137.46     39.51 o 
 -10   6  14      409.42      409.80     28.08 o 
  -9   6  14      166.75      203.80     27.10 o 
  -8   6  14        4.82       37.13     19.35 o 
  -7   6  14      250.18      260.81     34.80 o 
  -6   6  14      493.07      506.71     35.16 o 
  -5   6  14       70.09       67.60     28.71 o 
  -4   6  14      288.12      230.10     26.37 o 
  -3   6  14      595.74      584.36     28.87 o 
  -2   6  14       66.60       59.15      9.90 o 
  -1   6  14       89.68       99.03     11.99 o 
   0   6  14      577.88      588.99     25.44 o 
   1   6  14       58.16       45.77     16.03 o 
   2   6  14      178.45      167.12     20.29 o 
   3   6  14      316.11      315.23     20.54 o 
   4   6  14      452.63      496.79     37.37 o 
   5   6  14       52.54       30.66     20.15 o 
   6   6  14      427.53      495.58     47.46 o 
   7   6  14      416.89      400.71     43.75 o 
   8   6  14       44.09       49.99     23.26 o 
   9   6  14      159.32      163.73     37.63 o 
 -10   7  14       13.47        6.36     38.12 o 
  -9   7  14       86.96       64.87     41.69 o 
  -8   7  14      230.10      257.10     56.30 o 
  -7   7  14        6.10      -11.48     22.74 o 
  -6   7  14       15.95       -1.57     23.52 o 
  -5   7  14      289.90      417.86     34.97 o 
  -4   7  14       88.43       71.60     21.94 o 
  -3   7  14       65.39       34.54     24.74 o 
  -2   7  14      221.80      289.41     58.89 o 
  -1   7  14       70.97       71.91     23.94 o 
   0   7  14       19.57       19.86     20.71 o 
   1   7  14      125.99      135.15     26.88 o 
   2   7  14      307.46      309.49     60.63 o 
   3   7  14       55.67       65.75     25.84 o 
   4   7  14      230.05      225.27     31.63 o 
   5   7  14      262.88      289.24     42.70 o 
   6   7  14       52.12       36.74     29.60 o 
  -4   8  14      163.40      165.65     51.08 o 
  -3   8  14      237.51      238.75     55.82 o 
  -2   8  14        5.47      -34.21     34.21 o 
  -1   8  14       32.50        9.96     37.95 o 
   0   8  14       84.76        1.94     34.63 o 
   1   8  14       13.46       77.33     34.69 o 
 -18   1  15      409.40      397.36     37.73 o 
 -17   1  15       44.76       37.94     20.86 o 
 -16   1  15      463.33      523.54     45.93 o 
 -15   1  15      453.69      491.54     32.16 o 
 -14   1  15      614.21      606.58     49.00 o 
 -13   1  15        2.03       -0.21      8.80 o 
 -12   1  15      740.14      749.30     23.10 o 
 -11   1  15     1721.28     1671.41     39.71 o 
 -10   1  15       16.26        9.54      8.33 o 
  -9   1  15     2687.47     2690.63     55.88 o 
  -8   1  15     3667.33     3747.79     67.87 o 
  -7   1  15       54.30       42.80      6.28 o 
  -6   1  15      659.91      657.84     16.40 o 
  -5   1  15     3116.87     3011.80     51.59 o 
  -4   1  15      935.87      931.39     20.14 o 
  -3   1  15      167.14      148.50      8.02 o 
  -2   1  15     4969.92     4725.74     73.73 o 
  -1   1  15     1537.17     1451.15     27.01 o 
   0   1  15      169.20      193.44      8.56 o 
   1   1  15      654.95      710.29     16.91 o 
   2   1  15     1733.39     1764.70     32.48 o 
   3   1  15     1361.71     1393.62     27.72 o 
   4   1  15      345.68      376.94     13.05 o 
   5   1  15     3248.36     3212.26     58.17 o 
   6   1  15     1513.93     1516.54     46.93 o 
   7   1  15       98.12      103.43     12.68 o 
   8   1  15      816.69      778.23     27.11 o 
   9   1  15     1496.89     1522.90     64.93 o 
  10   1  15       25.44        2.09     11.15 o 
  11   1  15      374.74      404.96     33.99 o 
  12   1  15      911.21      913.08     38.56 o 
  13   1  15       61.12       44.78     22.90 o 
  14   1  15       25.71       31.78     22.57 o 
 -18   2  15       10.13       -0.44     38.52 o 
 -17   2  15       18.81       17.57     19.02 o 
 -16   2  15        6.25       -0.66     15.52 o 
 -15   2  15       72.32       81.67     13.17 o 
 -14   2  15       19.68       23.78     14.61 o 
 -13   2  15       44.09       43.54     14.38 o 
 -12   2  15       36.44       20.76     12.33 o 
 -11   2  15       46.55       49.19     12.52 o 
 -10   2  15       85.74       79.75     11.41 o 
  -9   2  15       96.45      115.14     13.55 o 
  -8   2  15      306.75      289.28     14.78 o 
  -7   2  15     1048.77     1074.07     29.67 o 
  -6   2  15       20.89       18.49      7.32 o 
  -5   2  15       28.76       18.18      8.80 o 
  -4   2  15      331.01      348.79     19.29 o 
  -3   2  15      101.90      106.82      8.60 o 
  -2   2  15       28.38       24.18      5.97 o 
  -1   2  15        1.67       -0.67      5.32 o 
   0   2  15       68.56       58.17      8.01 o 
   1   2  15        3.78        0.26      6.27 o 
   2   2  15      300.55      309.37     13.30 o 
   3   2  15       31.47       20.14      7.60 o 
   4   2  15      235.95      225.20     16.98 o 
   5   2  15        0.74       10.88      8.69 o 
   6   2  15       22.75       31.55     10.26 o 
   7   2  15       74.94       77.36     16.48 o 
   8   2  15       74.91       59.91     12.60 o 
   9   2  15        6.62       -9.15     11.17 o 
  10   2  15      202.84      197.31     15.54 o 
  11   2  15       26.24       23.93     12.09 o 
  12   2  15       56.23       37.59     17.75 o 
  13   2  15        4.14       21.61     27.52 o 
  14   2  15       61.81       74.42     24.24 o 
 -17   3  15        1.28       -6.67     17.18 o 
 -16   3  15      208.75      231.16     32.72 o 
 -15   3  15      649.43      737.79     45.68 o 
 -14   3  15      127.79      110.25     22.20 o 
 -13   3  15       68.51       60.29     13.92 o 
 -12   3  15      548.20      568.62     25.77 o 
 -11   3  15      976.39     1070.48     44.25 o 
 -10   3  15       13.51       21.54     11.12 o 
  -9   3  15      618.27      612.06     25.48 o 
  -8   3  15     1999.18     2123.64     51.98 o 
  -7   3  15      436.40      434.49     18.39 o 
  -6   3  15       17.48       12.17      6.69 o 
  -5   3  15      900.81      882.58     23.95 o 
  -4   3  15     1581.18     1566.24     35.86 o 
  -3   3  15       11.85        2.08      6.47 o 
  -2   3  15     4302.09     4218.34     90.15 o 
  -1   3  15     2356.45     2409.31     47.32 o 
   0   3  15       13.05       16.45      6.17 o 
   1   3  15     1345.37     1331.45     26.78 o 
   2   3  15     1465.96     1511.82     29.78 o 
   3   3  15     1785.41     1724.38     37.89 o 
   4   3  15     1856.80     1939.44     45.43 o 
   5   3  15     1459.43     1586.80     39.85 o 
   6   3  15      618.54      620.82     24.62 o 
   7   3  15       44.51       44.98     11.51 o 
   8   3  15      348.19      376.68     29.44 o 
   9   3  15      931.85      899.75     45.80 o 
  10   3  15       16.01       19.83     15.61 o 
  11   3  15      250.54      218.94     28.66 o 
  12   3  15      398.36      375.99     41.99 o 
  13   3  15       62.33       44.55     29.64 o 
 -16   4  15        4.51        6.61     25.38 o 
 -15   4  15       50.81       61.49     25.72 o 
 -14   4  15       69.92       90.77     22.01 o 
 -13   4  15      146.47      190.38     24.25 o 
 -12   4  15       38.59       25.29     16.75 o 
 -11   4  15       32.16       22.09     15.71 o 
 -10   4  15      413.01      466.69     53.94 o 
  -9   4  15      164.06      148.67     18.94 o 
  -8   4  15        4.32       20.67     11.79 o 
  -7   4  15       25.86       34.95     11.89 o 
  -6   4  15      675.79      711.33     23.45 o 
  -5   4  15       53.70       55.11      9.45 o 
  -4   4  15       81.22      109.43     10.67 o 
  -3   4  15      293.46      311.51     16.13 o 
  -2   4  15        1.16        1.40      8.25 o 
  -1   4  15      206.45      174.80     13.25 o 
   0   4  15      387.08      393.48     16.08 o 
   1   4  15      192.11      198.35     16.04 o 
   2   4  15        0.26       12.50      8.14 o 
   3   4  15      632.76      672.85     26.01 o 
   4   4  15      504.06      507.48     21.24 o 
   5   4  15        0.64       -3.06     11.02 o 
   6   4  15      114.58      118.36     15.85 o 
   7   4  15       94.71       79.23     15.79 o 
   8   4  15       63.42       45.43     15.69 o 
   9   4  15       40.30       24.27     15.41 o 
  10   4  15      168.27      155.58     33.22 o 
  11   4  15       26.39       49.08     35.96 o 
  12   4  15        0.05       34.42     29.44 o 
 -15   5  15      170.90      172.70     31.65 o 
 -14   5  15      248.43      289.16     60.35 o 
 -13   5  15        5.87       28.98     19.71 o 
 -12   5  15      126.24       79.51     26.96 o 
 -11   5  15      203.25      237.19     31.48 o 
 -10   5  15       79.80       82.66     19.17 o 
  -9   5  15      408.74      404.49     25.13 o 
  -8   5  15      611.41      635.17     31.32 o 
  -7   5  15       11.99       -1.17     12.22 o 
  -6   5  15       17.81       16.81     12.73 o 
  -5   5  15      994.18     1046.97     35.06 o 
  -4   5  15      831.21      849.79     26.54 o 
  -3   5  15        0.50        7.19      8.33 o 
  -2   5  15     1434.66     1497.98     41.43 o 
  -1   5  15      821.44      880.48     27.37 o 
   0   5  15      104.35      110.43     11.91 o 
   1   5  15      405.47      438.02     19.60 o 
   2   5  15      511.21      530.20     21.05 o 
   3   5  15       13.70       16.99     10.45 o 
   4   5  15       71.31       86.50     12.79 o 
   5   5  15      848.70      883.77     30.28 o 
   6   5  15      241.30      198.76     19.00 o 
   7   5  15       49.59       29.66     20.08 o 
   8   5  15      131.25      126.21     31.16 o 
   9   5  15      287.07      315.38     42.28 o 
  10   5  15       61.56       81.84     55.94 o 
  11   5  15       82.03       75.81     33.16 o 
 -13   6  15       79.39       90.06     27.70 o 
 -12   6  15        3.34       -6.26     22.68 o 
 -11   6  15       73.33       80.03     26.49 o 
 -10   6  15       29.02       27.79     18.72 o 
  -9   6  15       24.26       44.33     22.55 o 
  -8   6  15       58.69       42.24     16.23 o 
  -7   6  15      243.21      288.40     29.43 o 
  -6   6  15      161.33      131.44     22.53 o 
  -5   6  15      134.45      107.60     22.52 o 
  -4   6  15      308.87      313.95     28.70 o 
  -3   6  15      679.84      780.57     39.65 o 
  -2   6  15      122.23      139.19     13.50 o 
  -1   6  15       75.72       63.65     15.75 o 
   0   6  15      181.07      191.90     29.00 o 
   1   6  15      195.62      231.00     17.32 o 
   2   6  15       48.66       24.15     12.00 o 
   3   6  15      350.97      417.29     23.42 o 
   4   6  15      162.15      170.80     39.75 o 
   5   6  15        6.61       24.97     20.61 o 
   6   6  15      180.77      175.26     26.51 o 
   7   6  15       36.61       39.75     63.68 o 
   8   6  15       52.26       65.73     32.48 o 
   9   6  15        2.36       17.19     39.75 o 
  -9   7  15      241.13      251.52     57.98 o 
  -8   7  15      118.41      171.43     51.09 o 
  -7   7  15       85.77        5.81     35.92 o 
  -6   7  15       14.68       14.36     25.07 o 
  -5   7  15      169.55      232.54     51.66 o 
  -4   7  15        4.80      -13.54     22.12 o 
  -3   7  15       15.67       30.55     23.83 o 
  -2   7  15      281.94      243.20     36.50 o 
  -1   7  15      150.57      140.01     27.16 o 
   0   7  15        7.56        6.38     20.61 o 
   1   7  15       94.86       96.07     26.11 o 
   2   7  15      106.31      151.50     28.73 o 
   3   7  15      172.34      140.10     28.18 o 
   4   7  15       34.68       48.63     35.88 o 
   5   7  15      103.52       84.70     32.16 o 
   6   7  15      158.67      119.04     45.39 o 
 -18   0  16       32.76       41.86     38.23 o 
 -17   0  16      425.21      448.13     42.81 o 
 -16   0  16      355.69      329.89     37.11 o 
 -15   0  16        1.55        2.26     22.39 o 
 -14   0  16      437.43      446.50     49.03 o 
 -13   0  16     1844.22     1937.70    103.50 o 
 -12   0  16     1068.53     1041.94     77.57 o 
 -11   0  16        8.04       -6.68     24.42 o 
 -10   0  16     2000.59     2052.83     79.27 o 
  -9   0  16     1906.31     2042.23     64.12 o 
  -8   0  16       18.64        9.04      8.93 o 
  -7   0  16     1314.68     1227.13     37.49 o 
  -6   0  16     1788.44     1686.20     46.88 o 
  -5   0  16     1238.62     1222.81     42.26 o 
  -4   0  16     2083.64     2024.82     53.77 o 
  -3   0  16     3933.72     3727.56     90.59 o 
  -2   0  16      742.70      788.27     27.03 o 
  -1   0  16     1422.86     1187.25     36.09 o 
   0   0  16     1731.54     1603.80     45.47 o 
   1   0  16     3619.09     3671.38     90.84 o 
   2   0  16        2.93       -3.97      8.89 o 
   3   0  16     1433.97     1449.69     44.06 o 
   4   0  16     1903.18     2005.83     57.14 o 
   5   0  16      935.78     1005.14     36.28 o 
   6   0  16      982.34     1073.02     62.10 o 
   7   0  16     2031.02     1921.57     97.34 o 
   8   0  16      504.67      483.02     30.87 o 
   9   0  16      107.36      103.19     24.45 o 
  10   0  16      800.62      834.74     51.83 o 
  11   0  16      613.74      646.29     66.28 o 
  12   0  16       30.60       54.33     32.98 o 
  13   0  16      278.00      287.85     44.26 o 
  14   0  16      187.79      235.40     44.26 o 
 -18   1  16        3.40      -22.59     22.59 o 
 -17   1  16        6.73       15.01     24.67 o 
 -16   1  16        2.26       24.55     20.05 o 
 -15   1  16        6.37       20.85     18.41 o 
 -14   1  16      151.11      139.70     21.71 o 
 -13   1  16       39.15       39.69     11.91 o 
 -12   1  16       37.23       22.01      9.03 o 
 -11   1  16      107.25       95.67     11.36 o 
 -10   1  16       74.40       71.51     11.91 o 
  -9   1  16      249.62      211.19     12.44 o 
  -8   1  16      346.34      335.14     15.71 o 
  -7   1  16        0.93       -4.57      4.57 o 
  -6   1  16       84.92       86.24      8.28 o 
  -5   1  16       33.95       31.56      6.25 o 
  -4   1  16       32.70       39.20      6.33 o 
  -3   1  16      106.21       85.46      7.79 o 
  -2   1  16      119.22      101.85      9.36 o 
  -1   1  16      136.24      117.45      8.23 o 
   0   1  16        0.78        1.24      5.60 o 
   1   1  16       59.01       51.85      6.53 o 
   2   1  16       49.67       51.47      6.91 o 
   3   1  16        0.40        0.07      5.90 o 
   4   1  16       22.71       28.19      7.42 o 
   5   1  16       73.20       63.24      8.98 o 
   6   1  16       27.49       18.46      8.18 o 
   7   1  16        0.00        1.17      8.54 o 
   8   1  16       77.75       68.28     11.12 o 
   9   1  16       10.54        3.00     10.60 o 
  10   1  16        3.74       10.23     11.88 o 
  11   1  16       25.71       19.44     26.89 o 
  12   1  16        3.04      -20.18     20.18 o 
  13   1  16       28.97       36.88     23.54 o 
  14   1  16       29.55       -5.31     48.41 o 
 -18   2  16        6.84      -35.31     35.31 o 
 -17   2  16      323.64      321.75     23.64 o 
 -16   2  16      428.39      416.40     23.70 o 
 -15   2  16        6.86       15.96     12.11 o 
 -14   2  16      260.62      259.34     46.96 o 
 -13   2  16      411.57      439.07     28.15 o 
 -12   2  16      539.83      576.30     30.21 o 
 -11   2  16       91.64       85.13     15.42 o 
 -10   2  16     1875.82     1935.60     54.22 o 
  -9   2  16      511.10      555.62     24.08 o 
  -8   2  16      393.29      367.56     16.61 o 
  -7   2  16     1168.23     1149.72     33.26 o 
  -6   2  16     2499.92     2495.75     52.06 o 
  -5   2  16     1144.98     1126.18     34.55 o 
  -4   2  16      348.54      353.05     13.90 o 
  -3   2  16     4504.05     4424.49     85.58 o 
  -2   2  16      553.03      545.60     17.74 o 
  -1   2  16      699.93      726.76     20.07 o 
   0   2  16     1183.62     1202.09     28.24 o 
   1   2  16      833.37      840.65     22.80 o 
   2   2  16      483.31      456.25     16.52 o 
   3   2  16     1189.70     1193.99     29.52 o 
   4   2  16     3670.09     3664.66     77.27 o 
   5   2  16        4.68       -3.03      9.20 o 
   6   2  16      198.29      207.36     15.29 o 
   7   2  16     1000.95      988.66     31.26 o 
   8   2  16      534.75      490.36     22.40 o 
   9   2  16        3.43       -4.16     11.61 o 
  10   2  16     1039.71     1070.27     31.79 o 
  11   2  16      558.92      641.10     30.54 o 
  12   2  16       22.23       -3.28     16.76 o 
  13   2  16      440.03      584.72     40.01 o 
 -17   3  16       43.88       52.86     19.52 o 
 -16   3  16        2.74       -1.88     22.92 o 
 -15   3  16       67.03       57.27     21.79 o 
 -14   3  16        3.26        7.97     18.32 o 
 -13   3  16        0.07       -5.23     12.23 o 
 -12   3  16        9.23       -2.61     11.94 o 
 -11   3  16      115.38      105.45     15.03 o 
 -10   3  16        1.62        6.89     11.44 o 
  -9   3  16      322.59      329.20     19.29 o 
  -8   3  16      121.90      110.46     12.11 o 
  -7   3  16       76.79       59.82      8.60 o 
  -6   3  16        0.74       -5.38      6.87 o 
  -5   3  16      476.77      488.45     17.42 o 
  -4   3  16      313.08      320.77     13.98 o 
  -3   3  16        0.02       -5.32      5.73 o 
  -2   3  16      393.16      374.20     14.99 o 
  -1   3  16        9.43        8.39      7.28 o 
   0   3  16        1.97        0.70      5.88 o 
   1   3  16        9.44        5.59      6.78 o 
   2   3  16       97.57      116.94     10.36 o 
   3   3  16      329.76      312.18     14.90 o 
   4   3  16      212.45      220.33     14.38 o 
   5   3  16       96.92       93.23     12.03 o 
   6   3  16       78.58      108.94     13.35 o 
   7   3  16       52.30       55.52     12.33 o 
   8   3  16       21.61       30.45     14.56 o 
   9   3  16      241.44      263.45     22.39 o 
  10   3  16        0.35      -17.62     17.62 o 
  11   3  16       77.52       65.25     29.39 o 
  12   3  16       65.26       91.52     30.52 o 
  13   3  16        3.93       -6.57     35.12 o 
 -16   4  16       89.86       78.14     29.70 o 
 -15   4  16        2.05       30.60     24.42 o 
 -14   4  16      277.50      278.82     29.54 o 
 -13   4  16      591.72      622.40     43.01 o 
 -12   4  16      223.24      228.67     52.84 o 
 -11   4  16       39.93        1.42     17.46 o 
 -10   4  16      554.26      650.27     35.17 o 
  -9   4  16      416.17      473.47     43.80 o 
  -8   4  16        4.07        8.84     11.86 o 
  -7   4  16      830.79      870.54     36.45 o 
  -6   4  16      462.62      462.63     19.15 o 
  -5   4  16      358.53      356.74     18.44 o 
  -4   4  16      192.73      208.13     14.41 o 
  -3   4  16     1735.65     1711.40     44.77 o 
  -2   4  16      540.65      571.00     25.45 o 
  -1   4  16      268.40      271.50     18.82 o 
   0   4  16     1089.43     1118.37     30.91 o 
   1   4  16     1048.74     1019.62     27.62 o 
   2   4  16       56.01       17.33     12.69 o 
   3   4  16      404.17      420.04     21.46 o 
   4   4  16     1111.86     1079.27     36.20 o 
   5   4  16       55.39       62.53     13.72 o 
   6   4  16      301.03      370.69     30.18 o 
   7   4  16      489.10      457.22     27.02 o 
   8   4  16      162.35      157.53     19.69 o 
   9   4  16        3.50       17.99     25.93 o 
  10   4  16      316.32      244.66     43.75 o 
  11   4  16      516.29      566.92     71.49 o 
  12   4  16       36.78       43.77     52.21 o 
 -14   5  16        8.92       45.63     25.54 o 
 -13   5  16       38.17       50.13     26.14 o 
 -12   5  16       77.89       87.40     33.09 o 
 -11   5  16       78.66       76.96     20.28 o 
 -10   5  16        7.89        8.19     16.33 o 
  -9   5  16       71.73       57.47     17.88 o 
  -8   5  16      188.74      186.40     19.53 o 
  -7   5  16       10.00       32.18     13.89 o 
  -6   5  16        0.94        5.06     12.42 o 
  -5   5  16      389.80      405.48     18.62 o 
  -4   5  16      177.13      190.77     19.68 o 
  -3   5  16        1.80       -8.93      9.56 o 
  -2   5  16      316.65      340.54     17.28 o 
  -1   5  16      225.40      238.39     15.14 o 
   0   5  16      128.94       99.78     12.75 o 
   1   5  16       41.92       53.86     11.28 o 
   2   5  16      393.49      411.78     19.65 o 
   3   5  16        4.24       -4.04     10.13 o 
   4   5  16       15.68        7.34     11.02 o 
   5   5  16       39.50       23.46     13.78 o 
   6   5  16      169.02      182.70     26.34 o 
   7   5  16        2.85        9.13     24.88 o 
   8   5  16       42.53       48.49     31.86 o 
   9   5  16      202.10      177.83     36.51 o 
  10   5  16       23.37       36.30     30.22 o 
 -12   6  16      277.09      288.10     35.63 o 
 -11   6  16        3.63       24.34     57.47 o 
 -10   6  16      460.35      407.98     80.83 o 
  -9   6  16      182.90      160.94     24.09 o 
  -8   6  16       46.13       28.28     15.74 o 
  -7   6  16       88.81      103.33     18.36 o 
  -6   6  16      432.76      487.77     28.62 o 
  -5   6  16      191.23      175.60     20.20 o 
  -4   6  16      140.88      139.27     23.77 o 
  -3   6  16      391.11      406.26     26.12 o 
  -2   6  16      128.23      100.97     13.25 o 
  -1   6  16      123.50      130.31     17.00 o 
   0   6  16      249.34      248.93     17.95 o 
   1   6  16      496.71      482.53     24.68 o 
   2   6  16        8.98       19.56     12.12 o 
   3   6  16      376.07      383.75     27.73 o 
   4   6  16      541.00      498.90     40.97 o 
   5   6  16       46.97       14.62     20.01 o 
   6   6  16      180.91      154.24     56.64 o 
   7   6  16      198.47      100.22     33.60 o 
   8   6  16       41.92        8.64     30.47 o 
  -9   7  16       37.64       -1.29     38.22 o 
  -8   7  16      242.33      327.18     62.96 o 
  -7   7  16       18.07      -16.00     34.46 o 
  -6   7  16        5.79       12.57     37.42 o 
  -5   7  16       83.88       41.37     27.69 o 
  -4   7  16      219.25      253.60     52.08 o 
  -3   7  16        1.64       15.01     24.98 o 
  -2   7  16      278.51      300.42     39.27 o 
  -1   7  16      154.01      155.90     28.33 o 
   0   7  16       16.45       42.58     23.58 o 
   1   7  16       80.09       52.45     24.94 o 
   2   7  16      264.47      288.85     34.30 o 
   3   7  16      190.00      247.12     41.74 o 
   4   7  16      136.04      244.07     41.09 o 
 -18   1  17      295.54      269.67     53.02 o 
 -17   1  17      523.27      599.75     43.27 o 
 -16   1  17       30.98       88.01     22.14 o 
 -15   1  17      373.57      379.44     29.39 o 
 -14   1  17      516.22      424.29     41.16 o 
 -13   1  17        4.40        8.48     16.18 o 
 -12   1  17      651.19      639.48     20.90 o 
 -11   1  17     2299.62     2252.99     54.56 o 
 -10   1  17      117.90      105.90     11.05 o 
  -9   1  17      667.58      676.85     20.39 o 
  -8   1  17     1326.03     1277.91     33.83 o 
  -7   1  17      211.71      200.18     17.26 o 
  -6   1  17      128.39      119.58      9.48 o 
  -5   1  17     1838.04     1788.30     43.04 o 
  -4   1  17     3323.52     3180.25     59.76 o 
  -3   1  17      214.98      180.87     10.19 o 
  -2   1  17     1091.96     1091.72     24.20 o 
  -1   1  17     1750.60     1801.51     35.38 o 
   0   1  17     1195.78     1142.49     25.34 o 
   1   1  17       29.48       31.97      6.53 o 
   2   1  17     3070.92     3082.52     52.47 o 
   3   1  17     1933.31     1943.00     38.83 o 
   4   1  17       24.73       17.34      7.75 o 
   5   1  17     1370.50     1381.36     35.26 o 
   6   1  17     1774.85     1796.26     44.11 o 
   7   1  17       32.38       36.83     10.13 o 
   8   1  17      275.29      260.08     15.85 o 
   9   1  17      801.74      831.38     31.13 o 
  10   1  17      347.91      364.74     30.02 o 
  11   1  17       43.35       42.26     32.03 o 
  12   1  17      912.75     1045.21     55.98 o 
  13   1  17      414.55      446.21     37.76 o 
 -17   2  17       16.31        1.54     21.20 o 
 -16   2  17       15.13       22.75     14.63 o 
 -15   2  17       23.30       10.32     12.96 o 
 -14   2  17       11.88       56.73     17.81 o 
 -13   2  17      108.43       82.47     18.18 o 
 -12   2  17        5.79      -11.35     13.89 o 
 -11   2  17      103.04       71.94     17.17 o 
 -10   2  17      188.44      173.53     15.88 o 
  -9   2  17       10.72       10.26      9.11 o 
  -8   2  17        2.55        8.26     11.97 o 
  -7   2  17      155.47      176.17     14.91 o 
  -6   2  17        6.37        1.61      5.58 o 
  -5   2  17       27.45       19.59      7.25 o 
  -4   2  17      101.43       96.02      9.11 o 
  -3   2  17       30.79       18.22      7.97 o 
  -2   2  17      115.05      115.23     10.04 o 
  -1   2  17      109.69      111.71      9.30 o 
   0   2  17       41.92       51.24      8.14 o 
   1   2  17      327.98      345.84     14.55 o 
   2   2  17       24.94       29.75      8.68 o 
   3   2  17        8.94        6.09      8.02 o 
   4   2  17      249.85      217.30     13.44 o 
   5   2  17       42.19       36.14     10.77 o 
   6   2  17       60.38       52.04     11.90 o 
   7   2  17       61.80       64.84     12.90 o 
   8   2  17       31.05       20.34     12.53 o 
   9   2  17        4.42        5.44     12.46 o 
  10   2  17       42.11       66.16     15.67 o 
  11   2  17      128.42      118.05     18.90 o 
  12   2  17       11.41       -2.04     25.95 o 
  13   2  17        9.72       -5.30     30.67 o 
 -16   3  17       30.36       -6.72     28.70 o 
 -15   3  17      284.98      381.82     45.89 o 
 -14   3  17      455.63      447.33     34.07 o 
 -13   3  17       36.36       17.62     13.87 o 
 -12   3  17      172.03      212.38     18.80 o 
 -11   3  17     1728.63     1788.41     54.43 o 
 -10   3  17      463.12      466.35     23.71 o 
  -9   3  17       92.23       92.79     14.40 o 
  -8   3  17      815.01      829.13     26.80 o 
  -7   3  17      878.70      858.29     29.26 o 
  -6   3  17        7.17        9.33      7.80 o 
  -5   3  17     1887.03     1820.63     41.33 o 
  -4   3  17     1883.94     1875.95     46.29 o 
  -3   3  17       87.32       76.24      9.41 o 
  -2   3  17     2061.30     1983.61     44.16 o 
  -1   3  17     1293.29     1340.08     37.51 o 
   0   3  17      286.94      290.37     13.69 o 
   1   3  17      503.73      525.41     18.40 o 
   2   3  17      605.66      659.71     22.31 o 
   3   3  17     1623.84     1602.44     37.00 o 
   4   3  17       54.30       49.27     10.92 o 
   5   3  17     1164.81     1194.89     34.11 o 
   6   3  17      534.20      534.82     22.74 o 
   7   3  17       99.77       69.20     13.46 o 
   8   3  17       67.01       75.81     17.30 o 
   9   3  17      392.63      337.53     36.34 o 
  10   3  17      345.48      357.06     83.32 o 
  11   3  17        5.32       -7.40     25.96 o 
  12   3  17      415.84      453.60     45.81 o 
 -15   4  17        0.33        4.63     24.54 o 
 -14   4  17       57.31       32.41     20.93 o 
 -13   4  17       77.10       42.61     21.05 o 
 -12   4  17      229.05      242.13     27.39 o 
 -11   4  17       16.48       21.58     16.26 o 
 -10   4  17      240.87      265.62     24.45 o 
  -9   4  17      200.35      168.95     20.51 o 
  -8   4  17       59.90       82.23     16.92 o 
  -7   4  17        2.35        2.30      8.79 o 
  -6   4  17      244.15      255.69     16.13 o 
  -5   4  17       71.95       92.46     11.72 o 
  -4   4  17      220.20      220.32     15.04 o 
  -3   4  17      249.48      277.73     16.26 o 
  -2   4  17      190.55      188.77     14.42 o 
  -1   4  17       39.42       40.73      9.95 o 
   0   4  17      316.93      338.67     18.44 o 
   1   4  17      349.89      375.17     18.03 o 
   2   4  17        0.38       17.38     11.05 o 
   3   4  17      208.03      188.05     16.58 o 
   4   4  17      124.70      117.69     15.47 o 
   5   4  17        3.68        6.69     12.77 o 
   6   4  17        1.13       -0.92     13.25 o 
   7   4  17      247.49      267.67     22.28 o 
   8   4  17       48.22       35.26     26.46 o 
   9   4  17        8.60       -3.36     34.27 o 
  10   4  17       23.78       57.34     46.08 o 
  11   4  17        4.74       11.32     47.21 o 
 -14   5  17       79.58       96.22     28.55 o 
 -13   5  17        0.36      -11.21     24.32 o 
 -12   5  17       90.90       91.39     46.00 o 
 -11   5  17      419.68      430.71     49.17 o 
 -10   5  17       94.26      121.28     21.55 o 
  -9   5  17       49.58       36.44     17.65 o 
  -8   5  17      794.96      780.50     34.62 o 
  -7   5  17      256.42      271.48     21.68 o 
  -6   5  17       23.95       29.84     14.02 o 
  -5   5  17      624.89      733.66     27.48 o 
  -4   5  17     1216.96     1244.47     39.21 o 
  -3   5  17       14.61        7.04     10.01 o 
  -2   5  17      390.85      381.40     18.45 o 
  -1   5  17      331.94      309.35     22.07 o 
   0   5  17       98.95      100.42     12.48 o 
   1   5  17        1.55       13.37     10.46 o 
   2   5  17      771.62      789.66     30.30 o 
   3   5  17      324.60      356.14     25.88 o 
   4   5  17        6.19       13.59     12.70 o 
   5   5  17      304.80      296.31     30.62 o 
   6   5  17      480.33      418.91     35.32 o 
   7   5  17        7.69       27.19     27.72 o 
   8   5  17       43.15       12.01     27.50 o 
   9   5  17      271.83      300.45     43.47 o 
 -11   6  17        0.46       24.62     23.62 o 
 -10   6  17      184.31      200.49     30.74 o 
  -9   6  17      187.52      200.17     25.64 o 
  -8   6  17       28.01       43.60     19.46 o 
  -7   6  17      299.04      318.64     39.23 o 
  -6   6  17      174.12      206.55     21.49 o 
  -5   6  17      274.85      303.42     27.00 o 
  -4   6  17       82.02       80.60     22.74 o 
  -3   6  17      347.08      377.70     18.95 o 
  -2   6  17       62.35       54.24     11.80 o 
  -1   6  17       46.21       72.01     12.50 o 
   0   6  17      131.28      159.10     15.80 o 
   1   6  17      267.63      257.04     32.54 o 
   2   6  17        0.34       13.57     18.87 o 
   3   6  17       99.44       65.30     22.07 o 
   4   6  17       76.25      102.93     23.94 o 
   5   6  17       70.33       58.93     30.85 o 
   6   6  17       19.49       36.77     28.92 o 
   7   6  17       87.62      116.21     34.66 o 
  -8   7  17       48.89       23.31     40.98 o 
  -7   7  17       13.73       -0.28     37.04 o 
  -6   7  17        5.21        3.29     36.75 o 
  -5   7  17      188.56      169.88     51.07 o 
  -4   7  17      121.99      191.47     50.96 o 
  -3   7  17       38.93       39.08     38.90 o 
  -2   7  17       71.44       99.29     42.72 o 
  -1   7  17      141.88      176.33     29.30 o 
   0   7  17      102.84       81.69     40.57 o 
   1   7  17        0.67       19.33     27.76 o 
   2   7  17       84.84      108.67     34.22 o 
   3   7  17      325.63      293.20     57.84 o 
 -17   0  18      188.81       83.39     42.21 o 
 -16   0  18     1298.57     1445.19     72.29 o 
 -15   0  18      204.88      210.54     31.76 o 
 -14   0  18        7.87       25.23     22.33 o 
 -13   0  18     1087.27     1131.83     58.16 o 
 -12   0  18     1342.48     1465.95     75.84 o 
 -11   0  18       40.16       13.90     17.86 o 
 -10   0  18     1859.92     1899.84     64.18 o 
  -9   0  18     1177.06     1089.29     43.18 o 
  -8   0  18      118.07      119.45     20.38 o 
  -7   0  18     1121.07     1110.59     41.86 o 
  -6   0  18      626.06      621.70     29.92 o 
  -5   0  18     1989.03     1875.56     59.92 o 
  -4   0  18      532.76      438.27     50.45 o 
  -3   0  18     2056.30     1943.84     88.83 o 
  -2   0  18     1329.18     1188.78     37.39 o 
  -1   0  18        1.94       -4.70      8.90 o 
   0   0  18      300.67      316.49     31.31 o 
   1   0  18     2729.31     2767.70     73.25 o 
   2   0  18     1246.96     1237.70     40.62 o 
   3   0  18      815.68      881.67     33.72 o 
   4   0  18     2344.13     2540.22     70.60 o 
   5   0  18      925.05      917.70     36.26 o 
   6   0  18      156.18      167.52     29.57 o 
   7   0  18     1121.11     1128.13    143.68 o 
   8   0  18      379.69      343.57     28.82 o 
   9   0  18      415.49      387.06     43.22 o 
  10   0  18       72.36       33.07     33.21 o 
  11   0  18      422.73      393.07     51.04 o 
  12   0  18       38.43       37.66     34.91 o 
  13   0  18      121.91      124.80     38.80 o 
 -17   1  18       56.70       31.55     25.91 o 
 -16   1  18       59.50       61.13     22.18 o 
 -15   1  18        0.17      -20.11     20.11 o 
 -14   1  18      145.64      148.87     22.11 o 
 -13   1  18       74.32       39.45     17.46 o 
 -12   1  18        6.29       -6.80     13.34 o 
 -11   1  18      110.49       82.62     10.12 o 
 -10   1  18        0.13       11.08     10.01 o 
  -9   1  18       35.16       32.88      8.90 o 
  -8   1  18        4.91       23.09      8.16 o 
  -7   1  18        0.80       -7.36      7.36 o 
  -6   1  18      253.75      240.28     14.69 o 
  -5   1  18        5.63        1.34      6.86 o 
  -4   1  18       53.40       43.59      7.54 o 
  -3   1  18        0.07        1.21      6.39 o 
  -2   1  18       13.39        9.56      6.68 o 
  -1   1  18        0.43       -1.04      5.95 o 
   0   1  18        0.25       -1.46      6.27 o 
   1   1  18        4.95       -0.48      6.36 o 
   2   1  18       77.98       95.28      8.95 o 
   3   1  18       11.42       22.69      7.74 o 
   4   1  18       36.39       21.98      8.08 o 
   5   1  18      222.48      242.69     15.64 o 
   6   1  18       40.27       30.13      9.24 o 
   7   1  18       18.02       21.13     10.09 o 
   8   1  18       45.20       28.87     14.65 o 
   9   1  18       13.55        3.55     13.80 o 
  10   1  18       10.16       15.03     22.08 o 
  11   1  18        8.66        7.30     22.45 o 
  12   1  18       11.24      -22.39     22.39 o 
 -17   2  18       41.31       33.16     23.27 o 
 -16   2  18      341.37      389.57     35.56 o 
 -15   2  18      181.83      175.50     16.92 o 
 -14   2  18       15.84       14.52     12.96 o 
 -13   2  18      566.80      586.99     42.68 o 
 -12   2  18      395.69      408.24     26.72 o 
 -11   2  18        0.94        3.99     13.58 o 
 -10   2  18     1148.91     1162.51     38.56 o 
  -9   2  18     1181.22     1185.90     34.39 o 
  -8   2  18      566.89      539.77     21.06 o 
  -7   2  18      193.65      184.64     14.49 o 
  -6   2  18     2373.73     2298.77     58.98 o 
  -5   2  18      723.57      689.68     23.63 o 
  -4   2  18      163.01      147.93     11.91 o 
  -3   2  18      816.76      799.68     25.50 o 
  -2   2  18     2078.67     2025.32     45.58 o 
  -1   2  18       78.83       70.34      9.68 o 
   0   2  18      981.36      997.43     26.05 o 
   1   2  18     2499.93     2533.12     51.84 o 
   2   2  18      257.99      275.33     14.27 o 
   3   2  18        6.30        3.46      8.65 o 
   4   2  18     2199.72     2236.78     48.48 o 
   5   2  18      421.86      452.57     20.72 o 
   6   2  18       33.88       38.53     12.40 o 
   7   2  18     1102.12     1071.68     41.03 o 
   8   2  18      479.89      464.06     45.21 o 
   9   2  18       85.29       55.91     16.85 o 
  10   2  18      304.62      349.81     34.81 o 
  11   2  18      617.90      710.74     32.65 o 
  12   2  18      229.96      227.40     29.17 o 
 -16   3  18       11.62      -10.59     28.42 o 
 -15   3  18       42.24       74.47     33.37 o 
 -14   3  18       31.35       50.52     42.19 o 
 -13   3  18        3.01       11.72     15.21 o 
 -12   3  18       68.21       64.94     16.66 o 
 -11   3  18      200.01      238.93     40.75 o 
 -10   3  18       75.71       87.79     15.88 o 
  -9   3  18       81.42       69.99     15.71 o 
  -8   3  18      200.76      181.41     13.86 o 
  -7   3  18       86.61       79.08     10.96 o 
  -6   3  18        4.15       -0.87      8.53 o 
  -5   3  18      196.46      198.62     22.92 o 
  -4   3  18        7.55       10.80      8.04 o 
  -3   3  18       53.32       57.64     10.35 o 
  -2   3  18        3.81       -5.80      8.93 o 
  -1   3  18      273.15      287.91     15.99 o 
   0   3  18      209.22      229.29     28.03 o 
   1   3  18       56.77       41.77      9.37 o 
   2   3  18       50.60       47.37      9.61 o 
   3   3  18      219.82      234.89     15.16 o 
   4   3  18       62.20       62.85     11.67 o 
   5   3  18       96.56      107.53     13.71 o 
   6   3  18      140.26      158.38     15.64 o 
   7   3  18        0.53        6.52     11.96 o 
   8   3  18      142.37      125.05     20.59 o 
   9   3  18       25.08       39.30     32.42 o 
  10   3  18        7.43       -6.01     26.41 o 
  11   3  18        0.05       36.35     28.34 o 
 -15   4  18       26.87       42.22     26.60 o 
 -14   4  18        7.19      -10.56     23.23 o 
 -13   4  18      262.63      252.27     28.38 o 
 -12   4  18      217.38      245.65     36.03 o 
 -11   4  18       44.96       43.11     18.08 o 
 -10   4  18      380.82      427.41     29.44 o 
  -9   4  18      360.38      375.50     31.12 o 
  -8   4  18      354.21      410.42     31.17 o 
  -7   4  18      139.93      139.07     15.46 o 
  -6   4  18      832.15      866.71     29.57 o 
  -5   4  18     1060.59     1062.40     33.31 o 
  -4   4  18       46.97       31.94     10.72 o 
  -3   4  18     1364.79     1324.29     43.08 o 
  -2   4  18     1015.99      953.81     37.14 o 
  -1   4  18        5.78       16.35     10.36 o 
   0   4  18      242.56      229.88     15.32 o 
   1   4  18      909.42      875.52     30.98 o 
   2   4  18      155.06      161.64     18.17 o 
   3   4  18       57.01       46.78     14.53 o 
   4   4  18      839.00      846.63     41.01 o 
   5   4  18      347.50      385.14     35.48 o 
   6   4  18       28.60       17.97     14.45 o 
   7   4  18      348.22      365.35     36.84 o 
   8   4  18      424.47      374.65     42.13 o 
   9   4  18      271.90      212.06     38.24 o 
  10   4  18      111.87      119.97     33.54 o 
 -13   5  18       19.97       41.64     25.73 o 
 -12   5  18        2.00        8.84     22.28 o 
 -11   5  18      150.37      107.76     22.07 o 
 -10   5  18       91.01       65.91     19.79 o 
  -9   5  18       19.10       10.63     19.59 o 
  -8   5  18      238.85      198.04     23.11 o 
  -7   5  18       47.55       71.39     17.74 o 
  -6   5  18       21.86       31.90     15.99 o 
  -5   5  18      102.14      120.46     14.24 o 
  -4   5  18      632.12      719.38     27.40 o 
  -3   5  18       51.57       39.56     11.95 o 
  -2   5  18       70.55       59.91     11.81 o 
  -1   5  18      232.80      230.96     21.82 o 
   0   5  18       35.77       28.74     16.22 o 
   1   5  18        1.88       -0.10     11.06 o 
   2   5  18      152.20      152.14     18.17 o 
   3   5  18      173.28      148.11     19.19 o 
   4   5  18        4.99       15.28     24.52 o 
   5   5  18       57.51      100.42     31.11 o 
   6   5  18      297.06      186.64     37.93 o 
   7   5  18       23.88       23.31     38.09 o 
   8   5  18       22.22       40.97     29.64 o 
 -11   6  18        4.20        3.44     23.23 o 
 -10   6  18      145.37       92.57     27.37 o 
  -9   6  18      268.80      309.31     35.25 o 
  -8   6  18       62.66       51.58     20.13 o 
  -7   6  18       47.54       39.98     18.80 o 
  -6   6  18      137.00      130.45     25.46 o 
  -5   6  18      339.93      358.13     34.11 o 
  -4   6  18       72.78       34.80     18.04 o 
  -3   6  18      275.11      238.41     23.23 o 
  -2   6  18      267.03      316.97     25.41 o 
  -1   6  18        3.13      -11.02     14.98 o 
   0   6  18      181.00      157.47     24.41 o 
   1   6  18      400.57      433.37     33.80 o 
   2   6  18       86.09       26.40     20.05 o 
   3   6  18       82.52      100.51     39.29 o 
   4   6  18      177.01      199.23     36.63 o 
   5   6  18       63.70       32.46     28.41 o 
   6   6  18       11.78       -6.90     27.66 o 
  -6   7  18        5.49       10.40     42.16 o 
  -5   7  18       84.02       86.36     44.07 o 
  -4   7  18      157.35      152.05     49.49 o 
  -3   7  18       40.69       29.12     37.17 o 
  -2   7  18      104.92      133.68     48.41 o 
  -1   7  18      284.58      266.50     43.81 o 
   0   7  18       30.41       55.44     31.61 o 
   1   7  18       91.40      101.11     49.23 o 
   2   7  18       79.93       32.99     47.59 o 
 -17   1  19      305.26      319.23     35.69 o 
 -16   1  19       21.83        8.08     22.94 o 
 -15   1  19      384.65      403.68     53.55 o 
 -14   1  19      552.75      529.74     32.69 o 
 -13   1  19      156.66      160.20     21.76 o 
 -12   1  19      111.03      114.28     17.30 o 
 -11   1  19      536.45      595.95     37.81 o 
 -10   1  19      792.67      769.67     31.85 o 
  -9   1  19       31.91       33.27     10.01 o 
  -8   1  19     1027.64     1038.33     30.43 o 
  -7   1  19     2054.77     2063.29     49.00 o 
  -6   1  19      125.91      110.95     13.84 o 
  -5   1  19      251.54      250.78     15.04 o 
  -4   1  19     2756.57     2778.20     63.41 o 
  -3   1  19      996.86      985.49     29.68 o 
  -2   1  19       34.55       36.42      8.41 o 
  -1   1  19     2468.05     2431.59     49.11 o 
   0   1  19      998.60      947.31     24.86 o 
   1   1  19       41.37       42.06      8.04 o 
   2   1  19     1161.60     1175.19     27.44 o 
   3   1  19     1934.95     2062.02     41.59 o 
   4   1  19      387.40      382.61     15.51 o 
   5   1  19      541.81      570.85     19.34 o 
   6   1  19      884.96      901.63     32.53 o 
   7   1  19      258.53      266.11     19.14 o 
   8   1  19      105.63       91.80     17.37 o 
   9   1  19      625.02      766.62     46.08 o 
  10   1  19      956.36     1084.51     58.23 o 
  11   1  19        1.15      -17.97     22.01 o 
  12   1  19      155.19      241.50     76.24 o 
 -16   2  19       22.34       28.52     37.13 o 
 -15   2  19       24.75       39.65     24.82 o 
 -14   2  19        1.61       -8.09     12.39 o 
 -13   2  19       52.41       53.95     17.26 o 
 -12   2  19        0.78       -1.61     14.72 o 
 -11   2  19        0.45       36.06     14.91 o 
 -10   2  19       12.40       15.19     12.33 o 
  -9   2  19       11.78       14.00     10.20 o 
  -8   2  19      123.33      108.91     12.26 o 
  -7   2  19        3.66        6.15     11.63 o 
  -6   2  19      116.80      107.34     12.98 o 
  -5   2  19       64.34       60.06     11.24 o 
  -4   2  19       64.43       52.36     10.13 o 
  -3   2  19       72.10       74.19     10.09 o 
  -2   2  19      424.88      429.88     17.42 o 
  -1   2  19       20.62       28.18      9.15 o 
   0   2  19       56.91       76.44     10.75 o 
   1   2  19      130.91      132.32     11.38 o 
   2   2  19        6.32       12.77      8.87 o 
   3   2  19        0.33       -8.57      8.57 o 
   4   2  19       50.70       48.77     10.66 o 
   5   2  19      185.48      163.07     15.84 o 
   6   2  19      166.44      164.93     15.74 o 
   7   2  19      107.78       98.13     14.86 o 
   8   2  19        8.60        3.65     12.45 o 
   9   2  19        0.69       -8.74     15.64 o 
  10   2  19        8.53       10.81     15.87 o 
  11   2  19       55.09       23.57     23.12 o 
 -16   3  19       29.23       -4.92     18.42 o 
 -15   3  19      171.15      162.16     36.99 o 
 -14   3  19      585.51      552.68     43.85 o 
 -13   3  19      316.28      342.84     33.33 o 
 -12   3  19       65.36       60.92     17.69 o 
 -11   3  19      531.89      544.08     36.73 o 
 -10   3  19      655.51      648.75     35.63 o 
  -9   3  19       19.94       13.69     11.94 o 
  -8   3  19      536.69      554.06     22.11 o 
  -7   3  19     1347.36     1383.10     37.80 o 
  -6   3  19       37.00       30.87      9.93 o 
  -5   3  19      933.39      922.24     29.15 o 
  -4   3  19      549.96      547.97     21.61 o 
  -3   3  19      437.21      411.97     24.51 o 
  -2   3  19       47.06       49.83     10.12 o 
  -1   3  19     1157.87     1165.58     31.71 o 
   0   3  19      519.36      542.14     20.68 o 
   1   3  19       16.83       10.83     15.67 o 
   2   3  19      537.16      582.68     21.65 o 
   3   3  19      834.75      861.74     28.12 o 
   4   3  19      874.18      908.60     29.78 o 
   5   3  19      306.16      304.00     19.87 o 
   6   3  19      388.95      388.26     20.88 o 
   7   3  19      388.94      388.14     31.01 o 
   8   3  19        5.44       -2.42     24.41 o 
   9   3  19      231.66      177.29     37.17 o 
  10   3  19      678.23      706.93    127.97 o 
  11   3  19       14.83       -2.13     30.93 o 
 -14   4  19       26.32       11.79     29.64 o 
 -13   4  19       17.70       23.94     23.03 o 
 -12   4  19       86.68       86.40     36.12 o 
 -11   4  19       18.81       38.37     20.17 o 
 -10   4  19       40.82       46.01     31.27 o 
  -9   4  19      258.20      253.28     28.23 o 
  -8   4  19        9.96       -9.99     18.97 o 
  -7   4  19       73.39       53.03     14.67 o 
  -6   4  19       79.88       63.35     12.11 o 
  -5   4  19      125.84      130.27     13.94 o 
  -4   4  19       18.55       -8.12     11.14 o 
  -3   4  19      135.13      165.29     16.73 o 
  -2   4  19      243.66      232.92     18.80 o 
  -1   4  19       18.62        8.14     11.15 o 
   0   4  19      146.69      163.19     15.53 o 
   1   4  19       17.07       32.31     12.28 o 
   2   4  19       58.07       51.99     14.85 o 
   3   4  19       24.70       -0.97     18.02 o 
   4   4  19      418.48      411.72     36.34 o 
   5   4  19       78.70      116.01     18.41 o 
   6   4  19       75.19       81.48     23.05 o 
   7   4  19       24.17       -8.62     25.33 o 
   8   4  19       59.89        2.86     94.71 o 
   9   4  19       74.07       -6.59     28.82 o 
 -13   5  19      109.00       78.66     28.59 o 
 -12   5  19       36.22       23.34     23.70 o 
 -11   5  19      283.40      294.75     34.55 o 
 -10   5  19      313.22      337.14     33.65 o 
  -9   5  19        2.57       18.99     20.16 o 
  -8   5  19      385.91      442.18     35.25 o 
  -7   5  19      502.79      471.76     36.39 o 
  -6   5  19        5.11        1.87     12.19 o 
  -5   5  19       21.18        9.34     11.48 o 
  -4   5  19      862.85      942.81     64.18 o 
  -3   5  19      185.95      174.63     18.04 o 
  -2   5  19        1.88      -10.62     10.62 o 
  -1   5  19      564.86      583.31     25.80 o 
   0   5  19      320.71      337.94     20.89 o 
   1   5  19       60.42       42.91     14.79 o 
   2   5  19      397.77      376.90     41.16 o 
   3   5  19      341.62      323.35     36.94 o 
   4   5  19       55.63       28.91     25.90 o 
   5   5  19       46.26       75.71     29.02 o 
   6   5  19      292.78      270.13     39.45 o 
   7   5  19       51.84       26.09     30.27 o 
   8   5  19       51.27       17.25     30.11 o 
 -10   6  19      131.61      145.96     30.71 o 
  -9   6  19      200.22      213.15     39.52 o 
  -8   6  19       98.80      123.09     34.33 o 
  -7   6  19      134.68      123.50     25.90 o 
  -6   6  19       66.08      117.65     25.03 o 
  -5   6  19       62.78       81.54     31.43 o 
  -4   6  19        5.48       -1.16     16.68 o 
  -3   6  19      257.88      293.65     25.05 o 
  -2   6  19      267.09      279.72     34.66 o 
  -1   6  19        0.69       40.85     20.40 o 
   0   6  19       57.53       69.15     21.62 o 
   1   6  19       53.42       56.71     20.66 o 
   2   6  19       53.22       -1.28     53.82 o 
   3   6  19        1.04      -18.85     24.85 o 
   4   6  19       42.48       20.65     57.82 o 
   5   6  19      168.76       46.11     47.51 o 
  -4   7  19      157.13      170.35     39.05 o 
  -3   7  19      130.85      171.82     31.26 o 
  -2   7  19        3.79      -18.66     18.66 o 
  -1   7  19      158.35      113.94     28.45 o 
 -16   0  20      776.58      798.43     70.30 o 
 -15   0  20      614.82      692.98     47.48 o 
 -14   0  20       11.75      -20.45     24.16 o 
 -13   0  20      800.43      726.81    102.28 o 
 -12   0  20      239.04      220.51     51.57 o 
 -11   0  20       70.80       52.47     22.81 o 
 -10   0  20       61.94       49.64     35.81 o 
  -9   0  20      801.35      804.60     37.86 o 
  -8   0  20     1339.30     1214.64     47.13 o 
  -7   0  20      298.58      268.27     34.79 o 
  -6   0  20      326.57      284.94     38.49 o 
  -5   0  20      586.41      528.60     28.32 o 
  -4   0  20      865.42      784.20     34.96 o 
  -3   0  20      802.47      802.63     35.44 o 
  -2   0  20     2463.00     2335.09    121.85 o 
  -1   0  20      834.77      778.24     30.46 o 
   0   0  20      671.20      656.60     34.09 o 
   1   0  20     1491.17     1477.20     55.19 o 
   2   0  20     1337.47     1309.76     60.48 o 
   3   0  20       73.06       71.66     15.11 o 
   4   0  20      898.85      950.44     55.45 o 
   5   0  20     1223.82     1188.64     51.78 o 
   6   0  20      562.59      590.42     36.53 o 
   7   0  20       26.71       -3.22     17.99 o 
   8   0  20      425.78      356.25     38.48 o 
   9   0  20      139.69      129.19     39.41 o 
  10   0  20       36.46        3.51     33.71 o 
  11   0  20      467.76      582.40     62.23 o 
 -16   1  20        2.89        8.07     24.87 o 
 -15   1  20       10.97        0.13     19.25 o 
 -14   1  20       14.16       46.63     19.25 o 
 -13   1  20        9.50       11.45     17.86 o 
 -12   1  20      132.14      140.72     35.07 o 
 -11   1  20        6.09      -15.53     15.53 o 
 -10   1  20       25.96       10.13     12.98 o 
  -9   1  20        5.78       -1.78     11.41 o 
  -8   1  20       32.64       29.10     11.45 o 
  -7   1  20       51.92       41.64     13.97 o 
  -6   1  20        4.26       -5.35      8.28 o 
  -5   1  20       19.62       21.93      8.63 o 
  -4   1  20       14.07       12.06      8.52 o 
  -3   1  20        8.70        3.31      8.21 o 
  -2   1  20        7.11       -7.30      7.30 o 
  -1   1  20       94.58       96.34     10.25 o 
   0   1  20       56.57       44.31      8.60 o 
   1   1  20        0.16       -7.09      7.15 o 
   2   1  20      257.09      259.95     12.70 o 
   3   1  20        0.36        8.66      7.86 o 
   4   1  20       53.98       53.32     11.31 o 
   5   1  20      153.69      165.08     14.65 o 
   6   1  20       68.67       54.59     13.77 o 
   7   1  20        2.76       -1.40     14.30 o 
   8   1  20       16.65        5.05     20.83 o 
   9   1  20       16.68       36.54     20.69 o 
  10   1  20       16.74       30.82     24.61 o 
  11   1  20       12.37       10.39     24.63 o 
 -16   2  20      309.37      292.65     36.23 o 
 -15   2  20      330.79      293.60     34.64 o 
 -14   2  20        3.01       23.54     24.28 o 
 -13   2  20      266.41      269.93     23.11 o 
 -12   2  20      535.42      571.51     33.23 o 
 -11   2  20      428.00      409.23     27.27 o 
 -10   2  20      103.65       99.06     20.76 o 
  -9   2  20     1514.64     1528.19     46.02 o 
  -8   2  20      447.84      421.70     21.73 o 
  -7   2  20        8.38       -1.09     10.11 o 
  -6   2  20      829.54      866.07     31.17 o 
  -5   2  20     1246.70     1227.70     38.56 o 
  -4   2  20      107.75       86.84     11.60 o 
  -3   2  20      479.29      472.85     18.91 o 
  -2   2  20     2933.58     2834.79     61.06 o 
  -1   2  20      518.95      507.27     19.76 o 
   0   2  20       86.46       77.89     11.00 o 
   1   2  20      778.97      761.92     24.63 o 
   2   2  20      438.11      450.42     24.64 o 
   3   2  20        4.98        1.15      9.55 o 
   4   2  20     1235.36     1218.09     33.06 o 
   5   2  20      837.02      818.06     38.06 o 
   6   2  20        5.72       16.78     12.62 o 
   7   2  20      137.51      131.23     15.87 o 
   8   2  20      697.93      669.01     32.14 o 
   9   2  20      285.09      315.40     30.65 o 
  10   2  20       57.57       46.60     24.20 o 
  11   2  20      492.45      530.94     39.76 o 
 -15   3  20       98.56       31.23     30.75 o 
 -14   3  20       65.71       76.93     25.32 o 
 -13   3  20        2.12        7.10     16.16 o 
 -12   3  20        6.40       -5.49     15.72 o 
 -11   3  20       58.06       89.56     24.34 o 
 -10   3  20       58.01       60.62     16.17 o 
  -9   3  20       20.93       13.36     12.83 o 
  -8   3  20       39.70       39.65     12.27 o 
  -7   3  20        4.62        7.69     11.50 o 
  -6   3  20      101.13      126.97     16.52 o 
  -5   3  20        6.87       21.38     11.00 o 
  -4   3  20      237.35      255.13     18.23 o 
  -3   3  20      341.56      364.37     25.93 o 
  -2   3  20        9.93       11.65      9.46 o 
  -1   3  20      298.27      312.03     16.66 o 
   0   3  20       51.01       27.32     10.28 o 
   1   3  20       15.43       12.76     10.51 o 
   2   3  20        3.71       13.22     11.10 o 
   3   3  20      134.37      121.92     14.04 o 
   4   3  20       12.52      -12.79     15.41 o 
   5   3  20      248.53      254.82     18.08 o 
   6   3  20        4.66        5.69     14.18 o 
   7   3  20       20.13       40.24     25.55 o 
   8   3  20        2.57      -14.10     24.78 o 
   9   3  20       20.82       20.94     32.86 o 
  10   3  20      154.72      173.91     34.26 o 
 -14   4  20       68.03       56.17     33.13 o 
 -13   4  20      117.18      151.58     36.04 o 
 -12   4  20      312.60      332.66     34.30 o 
 -11   4  20      229.94      235.91     61.76 o 
 -10   4  20       30.32       38.66     19.58 o 
  -9   4  20      920.04      953.83     50.29 o 
  -8   4  20      846.93      851.36     74.59 o 
  -7   4  20       77.93       64.25     13.99 o 
  -6   4  20      853.97      888.75     58.60 o 
  -5   4  20      351.21      361.76     40.67 o 
  -4   4  20       19.22       44.80     13.44 o 
  -3   4  20      181.97      206.66     27.37 o 
  -2   4  20      808.28      823.34     34.86 o 
  -1   4  20      279.67      259.22     25.12 o 
   0   4  20      100.65       96.83     14.54 o 
   1   4  20      533.36      480.03     26.86 o 
   2   4  20      317.79      301.02     30.28 o 
   3   4  20        2.30        2.15     14.10 o 
   4   4  20      235.40      270.38     35.01 o 
   5   4  20     1091.94     1149.86     54.45 o 
   6   4  20      144.92      172.76     50.77 o 
   7   4  20      156.63      145.77     33.03 o 
   8   4  20      262.75      187.62     36.89 o 
 -12   5  20        0.31       -8.32     28.79 o 
 -11   5  20       65.43       39.56     30.09 o 
 -10   5  20      193.10      201.74     28.99 o 
  -9   5  20       11.59        9.39     20.93 o 
  -8   5  20      262.23      305.54     35.53 o 
  -7   5  20      346.43      333.34     31.46 o 
  -6   5  20        0.91        1.36     19.76 o 
  -5   5  20        6.81       -3.34     16.58 o 
  -4   5  20      285.36      287.70     27.39 o 
  -3   5  20      164.42      182.98     21.30 o 
  -2   5  20       29.10       14.90     16.78 o 
  -1   5  20      229.69      298.17     25.34 o 
   0   5  20       41.00       25.11     18.99 o 
   1   5  20        7.03      -21.02     21.02 o 
   2   5  20       26.22       46.13     25.13 o 
   3   5  20      268.73      258.94     35.14 o 
   4   5  20       49.46       69.40     28.87 o 
   5   5  20       43.18       60.61     31.00 o 
   6   5  20       95.98      126.61     34.90 o 
   7   5  20       72.62       75.47     38.99 o 
  -9   6  20      207.91      219.18     40.01 o 
  -8   6  20      150.47      125.49     34.88 o 
  -7   6  20       37.55        9.20     27.79 o 
  -6   6  20       56.24       34.47     26.63 o 
  -5   6  20      118.59      116.03     53.98 o 
  -4   6  20       27.53       45.34     21.17 o 
  -3   6  20      164.31      179.25     26.32 o 
  -2   6  20      278.08      303.55     57.14 o 
  -1   6  20      106.95       67.64     22.66 o 
   0   6  20       17.34        5.35     19.88 o 
   1   6  20       89.40      109.28     29.80 o 
   2   6  20      222.39      142.43     43.59 o 
   3   6  20       17.39       28.73     27.35 o 
   4   6  20      219.00      145.37     41.85 o 
 -16   1  21      276.88      275.32     34.18 o 
 -15   1  21       99.69       69.76     26.02 o 
 -14   1  21      396.97      455.40     37.28 o 
 -13   1  21      341.07      331.83     49.61 o 
 -12   1  21       14.50       -6.43     17.82 o 
 -11   1  21      181.34      175.59     35.55 o 
 -10   1  21     1620.18     1677.45     47.62 o 
  -9   1  21      154.95      151.89     20.99 o 
  -8   1  21      552.21      507.93     23.31 o 
  -7   1  21     1778.95     1710.11     53.07 o 
  -6   1  21      230.10      215.90     20.75 o 
  -5   1  21       82.37       52.73     13.54 o 
  -4   1  21     1085.25     1036.57     37.78 o 
  -3   1  21     1618.10     1624.95     65.89 o 
  -2   1  21       51.46       25.70     12.44 o 
  -1   1  21     1264.94     1242.31     38.17 o 
   0   1  21     1497.83     1571.27     44.92 o 
   1   1  21      365.07      356.62     16.88 o 
   2   1  21      211.91      246.06     15.31 o 
   3   1  21      767.92      753.21     25.42 o 
   4   1  21      333.53      329.84     18.38 o 
   5   1  21      106.00       79.66     13.68 o 
   6   1  21      727.19      756.14     32.61 o 
   7   1  21      904.66      822.06     37.98 o 
   8   1  21       22.02       10.53     20.18 o 
   9   1  21       80.97       85.46     27.00 o 
  10   1  21      234.60      264.09     33.83 o 
 -15   2  21        0.70      110.74     37.17 o 
 -14   2  21        7.10       16.49     25.10 o 
 -13   2  21        3.64        8.74     30.56 o 
 -12   2  21       73.19       81.82     41.54 o 
 -11   2  21       17.94       18.46     16.09 o 
 -10   2  21        5.95      -13.11     13.62 o 
  -9   2  21      112.01      121.79     15.44 o 
  -8   2  21       18.98        7.84     11.32 o 
  -7   2  21        4.67       16.30     11.21 o 
  -6   2  21       62.04       90.39     12.31 o 
  -5   2  21      203.55      211.25     16.10 o 
  -4   2  21       43.86       45.79     11.01 o 
  -3   2  21       27.13       19.69     10.30 o 
  -2   2  21       78.93      105.64     11.58 o 
  -1   2  21       45.19       38.83     10.39 o 
   0   2  21        2.56       -4.93     10.39 o 
   1   2  21       63.40       62.43     18.15 o 
   2   2  21       37.71       28.35     10.48 o 
   3   2  21      224.02      232.67     15.56 o 
   4   2  21        8.58        8.69     10.87 o 
   5   2  21       34.45       20.20     12.30 o 
   6   2  21        5.61       -4.08     12.28 o 
   7   2  21       57.62       53.54     17.52 o 
   8   2  21        0.81        0.52     25.49 o 
   9   2  21       10.36      -18.44     19.97 o 
  10   2  21       34.91       32.14     21.53 o 
 -14   3  21      196.60      139.93     35.51 o 
 -13   3  21      244.92      288.63     38.73 o 
 -12   3  21       21.10       35.54     17.14 o 
 -11   3  21      130.67      197.45     27.85 o 
 -10   3  21      949.26     1077.65     74.51 o 
  -9   3  21       58.42       40.42     16.87 o 
  -8   3  21      311.55      263.07     18.95 o 
  -7   3  21      408.15      438.64     22.73 o 
  -6   3  21      388.65      424.24     22.24 o 
  -5   3  21       12.84       14.79     11.86 o 
  -4   3  21      370.12      343.84     20.31 o 
  -3   3  21      412.68      432.66     19.16 o 
  -2   3  21      105.86       80.12     12.31 o 
  -1   3  21      945.81      935.82     29.31 o 
   0   3  21     1077.82     1151.99     34.73 o 
   1   3  21      539.34      555.63     32.70 o 
   2   3  21       73.16       66.10     14.23 o 
   3   3  21      349.97      398.41     22.00 o 
   4   3  21     1005.74     1043.31     33.38 o 
   5   3  21       18.18       -0.09     13.36 o 
   6   3  21      568.57      499.51     32.03 o 
   7   3  21      779.58      784.74     53.33 o 
   8   3  21        5.71       -8.79     23.96 o 
   9   3  21      123.06       76.84     33.81 o 
 -13   4  21       22.11        0.98     28.99 o 
 -12   4  21       52.67       30.47     22.85 o 
 -11   4  21       78.07       62.65     23.52 o 
 -10   4  21        7.40       28.41     21.16 o 
  -9   4  21      136.62      158.39     32.96 o 
  -8   4  21       18.17        5.32     24.13 o 
  -7   4  21       13.73       -4.63     13.94 o 
  -6   4  21        6.05       11.48     14.54 o 
  -5   4  21       49.87       72.99     19.65 o 
  -4   4  21       29.52       39.49     13.70 o 
  -3   4  21       49.09       31.86     21.17 o 
  -2   4  21      145.65      170.89     16.73 o 
  -1   4  21       49.22       73.77     18.10 o 
   0   4  21        3.26       23.92     12.48 o 
   1   4  21      149.41      156.69     18.67 o 
   2   4  21      276.06      329.98     30.39 o 
   3   4  21      212.65      210.15     53.52 o 
   4   4  21      168.09      183.44     32.33 o 
   5   4  21      104.04      119.20     38.13 o 
   6   4  21       21.91       22.60     28.32 o 
   7   4  21        4.98       -2.72     27.38 o 
   8   4  21       62.89       79.34     56.23 o 
 -11   5  21       39.14       58.18     32.85 o 
 -10   5  21      353.56      405.14     46.91 o 
  -9   5  21       74.14       45.12     22.77 o 
  -8   5  21      116.19      130.95     32.81 o 
  -7   5  21      823.27      817.68     64.56 o 
  -6   5  21       41.21       38.13     23.28 o 
  -5   5  21       36.74       59.99     20.37 o 
  -4   5  21      375.82      365.73     30.87 o 
  -3   5  21      506.55      429.08     28.59 o 
  -2   5  21       11.34      -20.92     20.92 o 
  -1   5  21      241.91      253.05     51.41 o 
   0   5  21      224.16      236.27     74.50 o 
   1   5  21       76.15       52.17     25.64 o 
   2   5  21        6.57       31.87     25.23 o 
   3   5  21      149.93      152.64     31.95 o 
   4   5  21       81.48      182.89     34.68 o 
   5   5  21        7.97       10.71     28.02 o 
  -7   6  21       11.41       31.64     31.07 o 
  -6   6  21      133.17      190.89     37.80 o 
  -5   6  21       93.62       80.75     26.24 o 
  -4   6  21      130.93      147.60     42.33 o 
  -3   6  21       75.62       64.74     22.49 o 
  -2   6  21       86.98       90.15     34.64 o 
  -1   6  21       32.23       41.55     25.28 o 
   0   6  21        2.71       28.14     25.26 o 
   1   6  21        8.30       27.30     26.62 o 
   2   6  21      151.25      109.54     53.96 o 
 -15   0  22      162.01      117.99     38.64 o 
 -14   0  22       20.62       35.67     27.54 o 
 -13   0  22        1.56       -1.66     24.35 o 
 -12   0  22      300.88      243.15     33.16 o 
 -11   0  22      798.35      769.02     50.46 o 
 -10   0  22      186.72      140.76     27.56 o 
  -9   0  22      461.52      506.22     39.11 o 
  -8   0  22      800.83      709.86     63.33 o 
  -7   0  22      189.71      159.83     20.68 o 
  -6   0  22      591.44      625.62     33.00 o 
  -5   0  22      517.48      496.44     29.47 o 
  -4   0  22     1885.72     1793.79     62.26 o 
  -3   0  22      458.10      436.87     27.59 o 
  -2   0  22     1745.82     1562.67     56.68 o 
  -1   0  22     1004.09      958.95     41.72 o 
   0   0  22       77.77       63.99     15.05 o 
   1   0  22      603.48      620.54     34.22 o 
   2   0  22     1713.32     1718.93     64.44 o 
   3   0  22      739.83      810.22     56.90 o 
   4   0  22        6.88       19.50     18.52 o 
   5   0  22      874.30      847.40     45.25 o 
   6   0  22      204.81      260.17     41.97 o 
   7   0  22      111.31      161.80     32.70 o 
   8   0  22      506.69      469.07     57.79 o 
   9   0  22      197.04      215.83     46.81 o 
  10   0  22       61.54       29.09     37.75 o 
 -15   1  22       69.08       28.73     22.17 o 
 -14   1  22       77.00       68.84     22.28 o 
 -13   1  22        4.18       -1.41     18.54 o 
 -12   1  22       16.69      -19.16     19.16 o 
 -11   1  22        8.13       -7.37     16.94 o 
 -10   1  22       11.39       19.29     12.89 o 
  -9   1  22       12.98       12.86     12.67 o 
  -8   1  22       42.26       42.96     13.00 o 
  -7   1  22        8.05        9.11     13.57 o 
  -6   1  22        8.77       -9.83     12.39 o 
  -5   1  22        7.83      -11.35     11.35 o 
  -4   1  22      148.80      124.16     22.97 o 
  -3   1  22       39.54       27.12     13.16 o 
  -2   1  22       42.32       31.08     14.01 o 
  -1   1  22       62.62       73.77     13.69 o 
   0   1  22       46.19       55.07     13.55 o 
   1   1  22      170.43      179.85     19.64 o 
   2   1  22       19.12        4.69     10.05 o 
   3   1  22       53.81       64.59     12.55 o 
   4   1  22        5.48       15.43     11.70 o 
   5   1  22      140.13      132.88     15.53 o 
   6   1  22       12.76       23.77     18.71 o 
   7   1  22       13.89      -13.59     19.00 o 
   8   1  22       20.41       -5.25     19.97 o 
   9   1  22        1.65        8.83     25.03 o 
 -14   2  22       27.13        0.26     32.43 o 
 -13   2  22       14.89       49.52     32.45 o 
 -12   2  22      447.50      462.64     49.10 o 
 -11   2  22      449.07      481.12     45.05 o 
 -10   2  22       27.85       23.65     15.79 o 
  -9   2  22      975.39     1031.26     57.47 o 
  -8   2  22      616.50      642.06     27.63 o 
  -7   2  22       61.49       75.47     12.99 o 
  -6   2  22      458.23      484.46     22.03 o 
  -5   2  22     1534.49     1634.93     44.34 o 
  -4   2  22      493.08      459.55     21.30 o 
  -3   2  22       15.96       23.69     12.45 o 
  -2   2  22      476.33      468.71     20.00 o 
  -1   2  22      933.43      958.77     30.06 o 
   0   2  22       70.62       75.67     12.37 o 
   1   2  22      688.79      719.80     25.63 o 
   2   2  22      459.96      482.01     21.57 o 
   3   2  22       72.97       79.50     12.39 o 
   4   2  22        8.90       -2.52     11.49 o 
   5   2  22     1186.43     1284.87     38.28 o 
   6   2  22      395.17      405.31     32.68 o 
   7   2  22       84.76      141.52     31.32 o 
   8   2  22      798.30      863.93     57.24 o 
   9   2  22      185.22      199.76     28.22 o 
 -14   3  22       32.30       36.38     28.09 o 
 -13   3  22        1.27       -5.33     26.29 o 
 -12   3  22        3.72        6.57     18.77 o 
 -11   3  22        1.49        0.43     18.09 o 
 -10   3  22       38.55       47.68     18.68 o 
  -9   3  22       75.91       53.66     14.45 o 
  -8   3  22        7.81      -11.00     13.47 o 
  -7   3  22      168.82      149.19     16.23 o 
  -6   3  22      237.29      256.38     22.70 o 
  -5   3  22       20.35       40.15     12.05 o 
  -4   3  22      142.18      146.46     14.83 o 
  -3   3  22       28.42       47.97     11.67 o 
  -2   3  22       68.91       72.45     12.40 o 
  -1   3  22       11.10        3.44     10.76 o 
   0   3  22       91.85       88.69     13.11 o 
   1   3  22        2.04        8.43     11.27 o 
   2   3  22       60.26       48.87     12.72 o 
   3   3  22        5.93        5.92     13.12 o 
   4   3  22       94.34      114.78     20.72 o 
   5   3  22        0.05      -10.90     15.39 o 
   6   3  22       67.85       84.73     27.00 o 
   7   3  22      187.89      156.03     31.13 o 
   8   3  22       16.05       25.29     26.37 o 
 -12   4  22      538.37      536.18     51.84 o 
 -11   4  22      381.49      420.86     46.60 o 
 -10   4  22        0.22      -10.56     25.65 o 
  -9   4  22      560.17      590.31     51.94 o 
  -8   4  22      182.45      143.41     32.27 o 
  -7   4  22        4.39       12.08     35.95 o 
  -6   4  22      105.54      119.88     25.75 o 
  -5   4  22      274.75      270.63     42.77 o 
  -4   4  22      492.78      527.07     30.61 o 
  -3   4  22       39.38       24.10     26.71 o 
  -2   4  22      385.40      370.09     21.92 o 
  -1   4  22      410.77      371.01     28.68 o 
   0   4  22       12.34      -10.67     15.75 o 
   1   4  22      219.71      203.82     26.40 o 
   2   4  22      826.01      874.75     59.97 o 
   3   4  22      122.41      109.20     36.72 o 
   4   4  22        2.80       -2.60     24.69 o 
   5   4  22      362.24      364.29     58.99 o 
   6   4  22      117.15       83.41     31.01 o 
 -10   5  22      230.68      250.73     41.84 o 
  -9   5  22       16.74      -15.83     26.90 o 
  -8   5  22       22.92       16.72     28.34 o 
  -7   5  22      176.24      203.89     37.22 o 
  -6   5  22       12.14       27.03     22.84 o 
  -5   5  22        1.08      -19.00     20.74 o 
  -4   5  22       58.11       48.99     27.90 o 
  -3   5  22      149.86      173.17     29.61 o 
  -2   5  22        1.37       -0.06     19.00 o 
  -1   5  22       35.53       37.39     24.27 o 
   0   5  22       81.65      106.96     28.02 o 
   1   5  22       39.93       21.16     27.97 o 
   2   5  22        0.49       17.99     26.54 o 
   3   5  22       81.47       64.47     29.15 o 
   4   5  22      116.19      120.24     32.68 o 
  -5   6  22       73.28       62.09     32.37 o 
  -4   6  22      310.39      350.81     32.45 o 
  -3   6  22        0.50        5.28     19.78 o 
  -2   6  22      228.66      237.75     35.37 o 
  -1   6  22      268.17      264.24     36.45 o 
 -15   1  23        4.36       -3.02     20.93 o 
 -14   1  23      156.65      116.37     29.87 o 
 -13   1  23      382.93      391.23     30.73 o 
 -12   1  23       68.66       69.98     19.36 o 
 -11   1  23      127.88      124.98     22.60 o 
 -10   1  23      743.99      789.93     31.75 o 
  -9   1  23      636.46      646.49     27.99 o 
  -8   1  23        8.12       15.54     12.92 o 
  -7   1  23      679.95      768.61     45.79 o 
  -6   1  23      808.41      817.79     35.23 o 
  -5   1  23       27.14       21.52     16.84 o 
  -4   1  23      241.37      231.44     20.70 o 
  -3   1  23     1860.89     1812.00     56.27 o 
  -2   1  23      455.56      399.43     32.21 o 
  -1   1  23      183.45      222.68     20.65 o 
   0   1  23      802.73      769.46     27.75 o 
   1   1  23       42.94       23.08     12.12 o 
   2   1  23        2.90        1.94     11.60 o 
   3   1  23      303.09      291.86     18.04 o 
   4   1  23     1054.12     1137.44     39.79 o 
   5   1  23      375.24      352.50     28.93 o 
   6   1  23      278.18      238.21     27.49 o 
   7   1  23      313.22      264.61     29.21 o 
   8   1  23      160.83      152.34     41.47 o 
 -14   2  23       11.24       28.15     33.76 o 
 -13   2  23        0.48       -5.62     30.01 o 
 -12   2  23       34.05       14.72     30.46 o 
 -11   2  23        2.56        6.75     24.58 o 
 -10   2  23        0.73       -3.95     23.35 o 
  -9   2  23       29.97        9.23     15.08 o 
  -8   2  23      110.68      112.95     14.72 o 
  -7   2  23       50.80       45.60     12.56 o 
  -6   2  23        3.87      -10.76     10.76 o 
  -5   2  23       78.06       66.44     12.67 o 
  -4   2  23       54.18       47.50     12.29 o 
  -3   2  23       24.86       27.56     11.64 o 
  -2   2  23        4.48        2.42     11.13 o 
  -1   2  23        5.77       10.08     10.53 o 
   0   2  23       77.36       86.38     12.85 o 
   1   2  23       12.33        9.91     11.08 o 
   2   2  23        3.64        5.90     11.48 o 
   3   2  23       26.54       17.75     12.08 o 
   4   2  23        2.99       15.23     16.21 o 
   5   2  23        0.86       53.48     27.02 o 
   6   2  23      171.66       91.74     35.64 o 
   7   2  23        6.94      -25.41     25.41 o 
   8   2  23        0.79      -26.22     26.22 o 
 -12   3  23      228.13      283.74     28.25 o 
 -11   3  23       60.61       42.11     20.04 o 
 -10   3  23      412.71      456.76     38.76 o 
  -9   3  23      387.76      376.86     26.34 o 
  -8   3  23       19.07       14.55     16.99 o 
  -7   3  23       94.54       85.41     15.20 o 
  -6   3  23      396.59      373.41     20.75 o 
  -5   3  23       35.85       12.20     12.59 o 
  -4   3  23      517.60      545.84     24.43 o 
  -3   3  23      898.43      955.77     32.47 o 
  -2   3  23      776.33      802.05     27.70 o 
  -1   3  23       41.92       33.17     12.19 o 
   0   3  23      950.12     1018.98     37.85 o 
   1   3  23      477.41      481.80     29.29 o 
   2   3  23       15.64       -5.74     13.47 o 
   3   3  23      385.65      469.26     43.59 o 
   4   3  23      711.90      878.25     42.18 o 
   5   3  23      137.46      144.64     22.42 o 
   6   3  23      240.01      275.89     35.09 o 
   7   3  23      218.68      165.69     55.92 o 
 -11   4  23       18.19       -3.97     25.92 o 
 -10   4  23       19.42        9.93     27.63 o 
  -9   4  23        2.26       13.25     26.12 o 
  -8   4  23       58.30       27.21     26.36 o 
  -7   4  23       39.50       58.26     24.93 o 
  -6   4  23       67.17       99.16     25.70 o 
  -5   4  23      102.82      125.16     26.04 o 
  -4   4  23       24.49        3.49     20.26 o 
  -3   4  23        3.93        7.15     17.82 o 
  -2   4  23      290.24      302.50     24.90 o 
  -1   4  23      437.78      469.17     47.85 o 
   0   4  23       10.09      -13.95     17.76 o 
   1   4  23      107.61      166.10     30.89 o 
   2   4  23       32.86       -6.96     23.54 o 
   3   4  23      108.72      150.03     31.40 o 
   4   4  23        6.51      -16.14     24.74 o 
   5   4  23      121.74       87.36     30.31 o 
  -8   5  23        0.42      -20.71     28.43 o 
  -7   5  23      293.71      256.54     40.37 o 
  -6   5  23      135.59      133.75     28.62 o 
  -5   5  23       23.24       48.16     25.31 o 
  -4   5  23        3.81        4.51     42.39 o 
  -3   5  23      431.24      530.01     61.30 o 
  -2   5  23       99.13      108.64     24.51 o 
  -1   5  23        1.35       16.83     25.06 o 
   0   5  23      145.53      158.76     31.88 o 
   1   5  23       52.47       48.28     26.65 o 
   2   5  23        0.85       17.42     26.00 o 
 -14   0  24      693.73      615.25     48.99 o 
 -13   0  24      124.67      118.15     30.99 o 
 -12   0  24      327.47      386.95     39.90 o 
 -11   0  24      219.01      234.42     45.06 o 
 -10   0  24      262.43      243.04     33.35 o 
  -9   0  24      113.38      110.81     27.38 o 
  -8   0  24      946.58      923.82     86.14 o 
  -7   0  24      823.53      800.44     49.55 o 
  -6   0  24      618.76      558.71     40.69 o 
  -5   0  24      437.71      343.16     80.81 o 
  -4   0  24      685.59      628.98     65.81 o 
  -3   0  24       93.39       82.10     23.66 o 
  -2   0  24     1184.13     1231.04     62.30 o 
  -1   0  24     1950.60     2059.50    139.65 o 
   0   0  24      354.60      360.59     34.73 o 
   1   0  24       34.13       24.48     22.40 o 
   2   0  24      275.15      263.28     27.63 o 
   3   0  24      249.63      268.54     28.33 o 
   4   0  24        0.05       -5.39     19.62 o 
   5   0  24      560.89      678.65     50.69 o 
   6   0  24      432.24      312.81     39.46 o 
   7   0  24        7.00       -0.45     35.06 o 
   8   0  24       90.95      117.78     44.03 o 
 -14   1  24        7.07      -10.63     20.09 o 
 -13   1  24       15.32        8.91     18.63 o 
 -12   1  24       42.09        0.38     21.72 o 
 -11   1  24       11.62      -12.41     16.78 o 
 -10   1  24       11.23       18.27     14.36 o 
  -9   1  24       16.45       20.82     14.06 o 
  -8   1  24        0.04      -12.42     12.42 o 
  -7   1  24      127.98      138.84     19.61 o 
  -6   1  24        1.99        0.32     14.21 o 
  -5   1  24       21.33       28.23     15.08 o 
  -4   1  24       48.42       26.16     16.35 o 
  -3   1  24      169.89      154.99     19.28 o 
  -2   1  24       30.52       37.42     15.73 o 
  -1   1  24       17.49        2.51     14.15 o 
   0   1  24       57.98       63.41     17.67 o 
   1   1  24        7.77       16.75     12.31 o 
   2   1  24       15.94        9.94     12.78 o 
   3   1  24       12.36        4.31     15.91 o 
   4   1  24      136.85      153.66     19.94 o 
   5   1  24        0.88       -3.03     16.65 o 
   6   1  24        0.20       -5.33     19.95 o 
   7   1  24       64.19       -9.93     21.70 o 
 -13   2  24        0.31      -23.20     24.66 o 
 -12   2  24      213.46      222.19     33.88 o 
 -11   2  24      433.19      438.73     34.73 o 
 -10   2  24       69.57       83.99     23.07 o 
  -9   2  24      332.23      360.82     73.97 o 
  -8   2  24      870.42      876.36     38.18 o 
  -7   2  24      355.86      337.48     24.57 o 
  -6   2  24       93.82       97.18     20.59 o 
  -5   2  24      279.97      312.67     24.35 o 
  -4   2  24      524.99      568.02     29.99 o 
  -3   2  24       11.44        9.04     16.79 o 
  -2   2  24      349.58      365.15     25.12 o 
  -1   2  24      784.82      822.66     36.39 o 
   0   2  24       53.51       69.56     15.71 o 
   1   2  24       40.81       32.12     14.45 o 
   2   2  24      535.25      608.20     29.35 o 
   3   2  24      597.68      673.73     40.90 o 
   4   2  24       15.71       17.07     43.32 o 
   5   2  24      895.31     1003.55     93.29 o 
   6   2  24      370.16      307.48     49.89 o 
   7   2  24      112.32       78.73     31.07 o 
 -11   3  24        2.70       -4.62     18.46 o 
 -10   3  24      120.61      132.74     22.39 o 
  -9   3  24      128.46      114.93     33.37 o 
  -8   3  24       13.80       10.47     18.37 o 
  -7   3  24       44.32       57.60     15.91 o 
  -6   3  24       49.38       51.88     15.72 o 
  -5   3  24       39.72       41.71     15.30 o 
  -4   3  24        0.51       -3.70     14.15 o 
  -3   3  24       30.78       17.38     14.89 o 
  -2   3  24       29.01       17.58     14.62 o 
  -1   3  24       41.69       22.54     14.06 o 
   0   3  24       74.74       58.59     15.08 o 
   1   3  24       14.19       -1.87     15.00 o 
   2   3  24        0.05        0.67     20.58 o 
   3   3  24       45.15       39.42     19.56 o 
   4   3  24      204.96      216.73     24.65 o 
   5   3  24        8.42      -21.86     21.86 o 
   6   3  24        3.50       28.21     42.90 o 
 -10   4  24       36.38       48.16     29.22 o 
  -9   4  24       31.08       49.61     28.87 o 
  -8   4  24      308.79      340.05     47.15 o 
  -7   4  24      242.86      218.05     50.02 o 
  -6   4  24       19.54       33.80     20.15 o 
  -5   4  24      113.47      156.60     37.76 o 
  -4   4  24      315.95      281.69     32.68 o 
  -3   4  24       13.55       -1.63     18.25 o 
  -2   4  24      187.73      220.52     26.28 o 
  -1   4  24      682.32      736.85     57.44 o 
   0   4  24      217.08      247.70     27.88 o 
   1   4  24        4.74        3.43     23.54 o 
   2   4  24      210.02      253.46     50.11 o 
   3   4  24      155.20      108.47     30.65 o 
   4   4  24        5.62        0.95     26.02 o 
  -6   5  24       51.46       72.52     26.60 o 
  -5   5  24       18.74       13.93     20.99 o 
  -4   5  24       33.34       58.66     22.44 o 
  -3   5  24       71.85       57.38     22.65 o 
  -2   5  24      183.91      190.00     27.99 o 
  -1   5  24        0.15       -2.77     23.88 o 
   0   5  24      138.45      147.22     34.79 o 
 -13   1  25      379.30      367.59     28.77 o 
 -12   1  25      350.83      300.32     26.52 o 
 -11   1  25        6.71      -13.56     21.10 o 
 -10   1  25      136.55      141.42     20.88 o 
  -9   1  25      861.47      946.85     40.18 o 
  -8   1  25       51.39       18.10     17.18 o 
  -7   1  25      289.51      304.58     21.49 o 
  -6   1  25     1092.27     1073.32     42.84 o 
  -5   1  25      128.14      116.82     19.61 o 
  -4   1  25        2.82        6.06     15.17 o 
  -3   1  25      417.29      399.67     26.92 o 
  -2   1  25      226.49      194.30     21.38 o 
  -1   1  25        4.65       -3.81     13.01 o 
   0   1  25      393.10      408.03     23.72 o 
   1   1  25      725.61      733.16     47.21 o 
   2   1  25      413.18      433.95     25.95 o 
   3   1  25      105.93       92.04     20.40 o 
   4   1  25      466.18      501.28     32.01 o 
   5   1  25      434.69      376.88     33.54 o 
   6   1  25       29.16        1.78     22.21 o 
 -12   2  25        2.04       30.49     27.62 o 
 -11   2  25       72.55       88.42     27.61 o 
 -10   2  25       73.54       42.80     22.65 o 
  -9   2  25        2.61        9.50     21.64 o 
  -8   2  25      115.57      126.22     24.05 o 
  -7   2  25        7.45       11.99     19.75 o 
  -6   2  25       10.47        6.40     16.19 o 
  -5   2  25       14.33       16.74     15.43 o 
  -4   2  25       10.45       21.14     16.56 o 
  -3   2  25       14.60       -3.71     14.93 o 
  -2   2  25        4.30       -7.35     14.81 o 
  -1   2  25        7.01       -5.81     15.30 o 
   0   2  25       10.88       -5.16     26.35 o 
   1   2  25        6.83       -4.18     16.71 o 
   2   2  25       30.09       30.83     21.73 o 
   3   2  25      158.70      189.89     28.06 o 
   4   2  25        0.19       -2.43     27.14 o 
   5   2  25        0.42      -25.30     25.30 o 
   6   2  25      152.23      168.52     62.90 o 
 -11   3  25        9.59       22.09     30.85 o 
 -10   3  25       56.33       93.55     26.65 o 
  -9   3  25      338.85      396.57     25.74 o 
  -8   3  25        2.78      -14.96     14.96 o 
  -7   3  25      270.04      291.83     36.55 o 
  -6   3  25      620.46      712.00     34.73 o 
  -5   3  25      473.83      504.64     27.43 o 
  -4   3  25       26.10       23.93     15.35 o 
  -3   3  25      670.81      743.38     33.22 o 
  -2   3  25      400.98      446.23     34.72 o 
  -1   3  25       24.30       15.56     15.52 o 
   0   3  25      433.67      441.09     29.16 o 
   1   3  25      419.08      462.90     27.48 o 
   2   3  25      136.20      132.46     21.68 o 
   3   3  25       94.41      135.21     21.73 o 
   4   3  25      163.40      235.21     64.46 o 
  -8   4  25      136.97      119.31     27.22 o 
  -7   4  25       11.44       45.55     21.28 o 
  -6   4  25       21.24       36.97     37.69 o 
  -5   4  25      231.93      250.97     33.64 o 
  -4   4  25       70.99       61.30     26.17 o 
  -3   4  25       60.41       78.34     22.14 o 
  -2   4  25       33.72       41.31     21.57 o 
  -1   4  25      177.07      166.67     25.63 o 
   0   4  25       30.82       18.86     33.97 o 
   1   4  25        0.95        9.12     24.44 o 
   2   4  25        5.84       33.79     25.48 o 
 -12   0  26       88.54      126.32     31.52 o 
 -11   0  26      367.87      321.70     37.57 o 
 -10   0  26      218.37      167.42     65.42 o 
  -9   0  26       13.58       17.14     24.65 o 
  -8   0  26      552.04      490.82     42.21 o 
  -7   0  26      570.38      634.76     87.11 o 
  -6   0  26        2.32       -8.28     26.28 o 
  -5   0  26      941.39      892.35     54.09 o 
  -4   0  26      667.47      691.09     52.43 o 
  -3   0  26      487.27      444.90     51.21 o 
  -2   0  26       27.97       30.71     22.60 o 
  -1   0  26      139.44      122.66     27.73 o 
   0   0  26      363.92      375.13     55.97 o 
   1   0  26        0.05       -3.40     23.48 o 
   2   0  26      241.93      255.30     35.80 o 
   3   0  26      330.78      343.54     55.47 o 
   4   0  26       26.12       26.72     28.49 o 
   5   0  26        3.83      -15.72     27.54 o 
 -12   1  26        8.17       28.15     19.18 o 
 -11   1  26        1.22       36.80     19.56 o 
 -10   1  26       40.22       49.20     19.04 o 
  -9   1  26        5.29       -1.76     16.77 o 
  -8   1  26       27.65        5.60     16.76 o 
  -7   1  26      104.98       94.47     16.95 o 
  -6   1  26       40.31       45.74     15.15 o 
  -5   1  26        7.94        1.88     16.05 o 
  -4   1  26       30.36       17.71     16.23 o 
  -3   1  26      159.44      139.58     20.42 o 
  -2   1  26       10.30       -2.87     13.25 o 
  -1   1  26        0.22        2.49     13.93 o 
   0   1  26       49.78       10.13     17.09 o 
   1   1  26       39.80       60.96     18.42 o 
   2   1  26       15.64       -3.06     17.44 o 
   3   1  26        2.59       17.03     18.62 o 
   4   1  26        6.75       11.54     18.74 o 
   5   1  26       10.55      -11.58     21.80 o 
 -11   2  26      355.45      393.06     34.93 o 
 -10   2  26      408.99      367.25     34.18 o 
  -9   2  26      163.62      161.23     26.97 o 
  -8   2  26      311.13      281.59     30.20 o 
  -7   2  26      341.62      335.45     44.94 o 
  -6   2  26       52.94       43.83     29.26 o 
  -5   2  26      290.46      293.32     30.35 o 
  -4   2  26      367.58      347.46     31.68 o 
  -3   2  26      125.62      124.39     24.70 o 
  -2   2  26        4.54      -18.50     18.50 o 
  -1   2  26      533.48      570.90     38.10 o 
   0   2  26      662.28      644.34     42.29 o 
   1   2  26       71.49       81.10     24.40 o 
   2   2  26      467.65      557.42     41.47 o 
   3   2  26      388.32      382.77     84.16 o 
   4   2  26      118.37      133.80     33.73 o 
  -9   3  26       97.94      114.30     29.39 o 
  -8   3  26       34.48       18.78     21.89 o 
  -7   3  26        3.10       11.48     21.21 o 
  -6   3  26       34.25       58.93     22.62 o 
  -5   3  26        9.61       19.20     15.36 o 
  -4   3  26       44.91       49.99     19.01 o 
  -3   3  26       10.69        7.50     15.71 o 
  -2   3  26       24.56       10.25     25.88 o 
  -1   3  26        1.45        5.25     15.71 o 
   0   3  26       87.11       98.61     18.47 o 
   1   3  26       76.57       74.26     23.67 o 
   2   3  26        1.27        5.75     25.58 o 
   3   3  26       12.35       21.72     45.38 o 
  -6   4  26       21.74       26.48     20.71 o 
  -5   4  26       82.53       63.17     22.41 o 
  -4   4  26      435.47      471.03     35.23 o 
  -3   4  26      388.38      393.85     32.66 o 
  -2   4  26       14.97       -2.06     23.96 o 
  -1   4  26      150.21      126.59     24.79 o 
 -10   1  27       57.69       91.70     21.58 o 
  -9   1  27      449.28      385.78     28.49 o 
  -8   1  27      365.47      340.24     26.79 o 
  -7   1  27        0.20        5.86     16.77 o 
  -6   1  27      352.44      309.44     25.68 o 
  -5   1  27      182.66      174.26     21.91 o 
  -4   1  27        1.31       19.70     16.79 o 
  -3   1  27       67.97       22.98     17.18 o 
  -2   1  27      780.16      821.74     37.69 o 
  -1   1  27      505.72      494.03     37.76 o 
   0   1  27      136.18      106.93     20.74 o 
   1   1  27      791.09      828.07     42.80 o 
   2   1  27      119.15      135.74     35.03 o 
   3   1  27       11.25       25.28     19.72 o 
  -9   2  27        1.38       31.53     23.24 o 
  -8   2  27        0.40       29.99     27.08 o 
  -7   2  27        7.12       35.19     22.38 o 
  -6   2  27        4.06       -5.75     20.57 o 
  -5   2  27        5.64       31.15     22.23 o 
  -4   2  27        1.86        8.95     20.68 o 
  -3   2  27       68.68       87.70     24.60 o 
  -2   2  27       12.85       20.58     21.10 o 
  -1   2  27       27.30       25.20     22.36 o 
   0   2  27      101.69      123.52     37.07 o 
   1   2  27        0.33       15.72     22.61 o 
   2   2  27       17.86       34.03     23.46 o 
  -7   3  27       43.93       29.91     22.27 o 
  -6   3  27      337.82      394.90     33.86 o 
  -5   3  27      249.48      217.10     28.65 o 
  -4   3  27        8.96       -0.49     21.44 o 
  -3   3  27      103.49       98.80     31.30 o 
  -2   3  27      361.32      381.95     36.89 o 
  -1   3  27      213.66      188.72     28.03 o 
   0   3  27       32.45       61.75     23.61 o 
  -9   0  28       56.01       41.67     54.03 o 
  -8   0  28      343.62      414.60     63.58 o 
  -7   0  28      652.64      609.99     68.32 o 
  -6   0  28      164.95      122.66     33.79 o 
  -5   0  28       42.07       48.40     26.55 o 
  -4   0  28       11.88       -6.19     25.35 o 
  -3   0  28      325.58      269.12     35.64 o 
  -2   0  28      224.76      163.96     36.13 o 
  -1   0  28      159.12      169.14     32.27 o 
   0   0  28      816.50      846.03    140.63 o 
   1   0  28       39.56       -1.40     26.87 o 
   2   0  28       61.87       20.85     27.75 o 
  -9   1  28       10.21        4.29     18.77 o 
  -8   1  28       15.69       14.16     31.49 o 
  -7   1  28        1.62        7.48     17.35 o 
  -6   1  28       45.62       33.38     18.71 o 
  -5   1  28       70.26       52.15     19.10 o 
  -4   1  28       48.14       35.51     21.03 o 
  -3   1  28       55.38       70.78     19.19 o 
  -2   1  28        1.40        3.83     17.62 o 
  -1   1  28        2.20      -18.58     18.58 o 
   0   1  28       12.75       19.34     18.04 o 
   1   1  28       11.69       18.81     18.98 o 
  -7   2  28      332.03      401.89     42.90 o 
  -6   2  28       91.66       43.08     23.17 o 
  -5   2  28       23.71       15.50     35.21 o 
  -4   2  28      237.11      261.75     30.98 o 
  -3   2  28      322.31      333.79     40.70 o 
  -2   2  28       11.73        7.38     21.65 o 
  -1   2  28      348.72      347.47     34.43 o 
   0   2  28      519.05      525.71     67.29 o 
  -5   1  29      416.84      394.41     29.33 o 
  -4   1  29      126.75       96.51     29.65 o 
  -3   1  29        7.48        2.64     20.53 o 
  -2   1  29      476.93      488.06     41.73 o 
                                                 
